# Supplementary material for: Folk arts-inspired twice-coagulated configuration-editable tough aerogels enabled by transformable gel precursors
Source: Nat Commun. 2023 Dec 19;14:8450. doi: 10.1038/s41467-023-44156-4 (PMC10730912; doi:10.1038/s41467-023-44156-4)
Supplement: Supplementary file 6 — Source data [file 41467_2023_44156_MOESM6_ESM.xlsx]

## Sheet: Fig.2b
PVA DMSO solution			ANF-PVA DMSO solution			AP organogel			AP hydrogel			Aramid fibers
Wavenumber cm-1	Intensity (a.u.)		Wavenumber cm-1	Intensity (a.u.)		Wavenumber cm-1	Intensity (a.u.)		Wavenumber cm-1	Intensity (a.u.)		Wavenumber cm-1	Intensity (a.u.)
500	54.474		500	33.4674		500	-0.6797		500	13.8989		639.306	0.00796
500.412	55.7704		500.412	54.3866		500.412	-0.53636		500.412	15.8431		639.748	0.00591
500.824	54.1867		500.824	-31.2798		500.824	-0.39974		500.824	-1.71355		640.189	0.00453
501.236	56.1953		501.236	-36.7654		501.236	-0.26986		501.236	7.73585		640.631	0.00317
501.648	51.3396		501.648	12.2331		501.648	-0.1467		501.648	-1.66523		641.073	0.00277
502.06	49.2858		502.06	37.9937		502.06	-0.03028		502.06	-6.17937		641.514	0.00403
502.472	53.1986		502.472	8.77566		502.472	0.07942		502.472	1.8621		641.956	0.00524
502.884	53.8745		502.884	-32.6737		502.884	0.18239		502.884	-3.5492		642.397	0.00387
503.295	53.1136		503.295	-20.1023		503.295	0.27863		503.295	1.21289		642.839	0.00527
503.707	55.0507		503.707	19.0888		503.707	0.36814		503.707	8.08254		643.281	0.00485
504.119	53.8346		504.119	18.9153		504.119	0.45092		504.119	11.6152		643.722	0.00344
504.531	52		504.531	-30.9354		504.531	0.52697		504.531	12.3552		644.164	0.000758252
504.943	52.093		504.943	-4.43437		504.943	0.59629		504.943	4.78773		644.606	-7.41256e-05
505.355	51.7568		505.355	-4.16054		505.355	0.65889		505.355	4.74035		645.047	0.00308
505.767	51.6559		505.767	0.27702		505.767	0.71475		505.767	5.61697		645.489	0.00526
506.179	51.6311		506.179	-1.01356		506.179	0.76389		506.179	4.64827		645.931	0.00166
506.591	51.7703		506.591	-1.38875		506.591	0.80629		506.591	4.06662		646.372	0.0018
507.003	51.6034		507.003	2.71109		507.003	0.84197		507.003	3.31015		646.814	0.00148
507.415	51.3594		507.415	5.65163		507.415	0.87092		507.415	1.93778		647.255	0.00239
507.827	51.428		507.827	4.10983		507.827	0.89313		507.827	0.20078		647.697	0.000549123
508.239	51.5911		508.239	2.45466		508.239	0.90862		508.239	-1.23202		648.139	1.95466e-05
508.651	51.5964		508.651	0.13701		508.651	0.91738		508.651	-2.4928		648.58	0.000444658
509.062	51.7428		509.062	-1.47455		509.062	0.91941		509.062	-2.95758		649.022	0.00099057
509.474	51.9158		509.474	-2.94967		509.474	0.91471		509.474	-2.65118		649.464	0.000499837
509.886	51.9353		509.886	-6.39107		509.886	0.90329		509.886	-2.65913		649.905	-0.00196
510.298	52.2992		510.298	-14.3406		510.298	0.88513		510.298	-3.53375		650.347	-0.00413
510.71	52.9393		510.71	-14.5332		510.71	2.65754		510.71	-3.99517		650.789	-0.00111
511.122	53.2624		511.122	-13.7114		511.122	3.74191		511.122	-4.26672		651.23	-0.00123
511.534	53.5543		511.534	-15.0865		511.534	5.22544		511.534	-4.87808		651.672	-0.00147
511.946	53.8337		511.946	-18.3282		511.946	5.60163		511.946	-3.85725		652.114	-0.000684673
512.358	54.0796		512.358	-19.3154		512.358	5.41867		512.358	-1.59916		652.555	-0.000815105
512.77	54.0006		512.77	-16.4661		512.77	5.62838		512.77	-1.79717		652.997	-0.00235
513.182	53.6012		513.182	-13.3028		513.182	6.29147		513.182	-0.20854		653.438	-0.0016
513.594	53.2422		513.594	-7.79264		513.594	5.15243		513.594	0.06236		653.88	-0.000679087
514.006	53.0148		514.006	-5.71306		514.006	3.76769		514.006	0.50369		654.322	-8.94749e-05
514.418	52.8144		514.418	-5.92211		514.418	3.86346		514.418	2.41201		654.763	0.00139
514.829	52.4975		514.829	-2.02555		514.829	4.3051		514.829	3.48324		655.205	-0.00174
515.241	52.3792		515.241	2.40561		515.241	3.83594		515.241	3.4007		655.647	-0.00347
515.653	52.3242		515.653	8.59651		515.653	2.57411		515.653	3.31957		656.088	-0.0012
516.065	52.044		516.065	12.9886		516.065	1.29932		516.065	2.40127		656.53	-0.00343
516.477	51.7002		516.477	15.5216		516.477	-0.04219		516.477	2.37851		656.972	-0.00145
516.889	51.6761		516.889	13.8705		516.889	-1.49129		516.889	2.66597		657.413	-0.00156
517.301	51.7117		517.301	12.1961		517.301	-2.95794		517.301	2.59564		657.855	-0.00208
517.713	51.6902		517.713	10.6635		517.713	-4.21047		517.713	0.97295		658.297	-0.00171
518.125	51.5213		518.125	11.8807		518.125	-5.37786		518.125	0.29904		658.738	-0.00357
518.537	51.3295		518.537	8.91551		518.537	-6.33002		518.537	-0.33559		659.18	-0.00498
518.949	51.3739		518.949	5.43541		518.949	-7.23796		518.949	-0.78146		659.621	-0.00115
519.361	51.5778		519.361	4.42804		519.361	-7.9166		519.361	-2.12663		660.063	-0.0014
519.773	51.7911		519.773	3.63221		519.773	-8.30058		519.773	-4.90522		660.505	-0.00133
520.185	52.1187		520.185	4.20424		520.185	-8.30412		520.185	-5.76912		660.946	-0.00197
520.596	52.1947		520.596	3.52543		520.596	-8.0124		520.596	-4.9201		661.388	-0.00489
521.008	52.45		521.008	0.328		521.008	-7.49351		521.008	-4.17543		661.83	-0.0048
521.42	52.7423		521.42	-3.52827		521.42	-6.79685		521.42	-3.0067		662.271	-0.00198
521.832	52.8615		521.832	-6.25541		521.832	-6.02119		521.832	-1.64978		662.713	-0.00115
522.244	53.0262		522.244	-5.7587		522.244	-4.95067		522.244	0.52409		663.155	-0.00233
522.656	52.8164		522.656	-4.80045		522.656	-3.74593		522.656	0.86497		663.596	-0.00366
523.068	52.5177		523.068	-5.60384		523.068	-2.50356		523.068	1.64873		664.038	-0.00348
523.48	52.5144		523.48	-6.18551		523.48	-1.19875		523.48	1.70423		664.479	-0.00212
523.892	52.7477		523.892	-5.71289		523.892	0.17868		523.892	2.46288		664.921	-0.00347
524.304	52.8588		524.304	-3.73928		524.304	1.46761		524.304	3.31059		665.363	-0.00261
524.716	52.787		524.716	-2.69412		524.716	2.4268		524.716	2.36818		665.804	-0.00579
525.128	53.1542		525.128	-0.33851		525.128	3.1578		525.128	2.752		666.246	8.2716e-05
525.54	53.6064		525.54	3.30427		525.54	3.77324		525.54	2.70993		666.688	-5.11093e-05
525.952	53.724		525.952	5.304		525.952	4.29122		525.952	3.64736		667.129	0.000865667
526.363	53.7238		526.363	5.55801		526.363	4.81121		526.363	4.95028		667.571	-0.000367795
526.775	53.6441		526.775	5.61177		526.775	5.2381		526.775	5.67013		668.013	-0.00128
527.187	53.6677		527.187	10.6633		527.187	5.66158		527.187	4.21687		668.454	0.00045126
527.599	53.4748		527.599	12.774		527.599	5.95344		527.599	2.49389		668.896	0.000534154
528.011	53.2556		528.011	12.3736		528.011	5.89979		528.011	2.22514		669.338	-0.00264
528.423	53.2888		528.423	10.6715		528.423	5.77511		528.423	1.76518		669.779	0.000325955
528.835	53.4418		528.835	10.402		528.835	5.58618		528.835	1.01086		670.221	-0.00274
529.247	53.4307		529.247	10.067		529.247	5.43826		529.247	0.91453		670.662	-0.00184
529.659	53.3467		529.659	5.97521		529.659	5.26335		529.659	0.97472		671.104	-0.000770555
530.071	53.1657		530.071	6.82294		530.071	5.03608		530.071	1.35305		671.546	-0.000431932
530.483	53.0562		530.483	1.40241		530.483	4.71764		530.483	1.16341		671.987	-0.00113
530.895	52.9237		530.895	-1.77708		530.895	4.29434		530.895	1.09421		672.429	-0.00108
531.307	52.6169		531.307	-4.57869		531.307	3.67942		531.307	0.36508		672.871	-0.0023
531.719	52.3946		531.719	-11.6044		531.719	2.86884		531.719	-0.84755		673.312	-0.00453
532.13	52.5535		532.13	-13.0908		532.13	2.13276		532.13	-0.52502		673.754	-0.0037
532.542	51.9684		532.542	-15.0699		532.542	1.4201		532.542	-0.83628		674.196	-0.000270225
532.954	51.3211		532.954	-15.0984		532.954	0.80542		532.954	-1.18034		674.637	-0.00179
533.366	51.0445		533.366	-10.5686		533.366	0.28232		533.366	-2.34065		675.079	-0.000426188
533.778	51.009		533.778	-3.66584		533.778	-0.10556		533.778	-3.54798		675.521	-0.00255
534.19	51.0887		534.19	2.38139		534.19	-0.56216		534.19	-4.09797		675.962	-0.00349
534.602	51.2222		534.602	3.25219		534.602	-1.17042		534.602	-4.54911		676.404	-0.00197
535.014	51.3515		535.014	8.58825		535.014	-1.80711		535.014	-4.36398		676.845	-0.00361
535.426	51.4588		535.426	13.1667		535.426	-2.49247		535.426	-4.32291		677.287	-0.00172
535.838	51.2525		535.838	16.3446		535.838	-3.13147		535.838	-3.63613		677.729	-0.00152
536.25	51.0157		536.25	15.2369		536.25	-3.6602		536.25	-2.95331		678.17	-0.00225
536.662	51.4043		536.662	12.8294		536.662	-4.15707		536.662	-3.20087		678.612	-0.00173
537.074	51.8911		537.074	15.3996		537.074	-4.6778		537.074	-3.69175		679.054	-0.00315
537.486	51.8409		537.486	15.3008		537.486	-5.11143		537.486	-2.81569		679.495	-0.00188
537.898	51.9222		537.898	9.65611		537.898	-5.41423		537.898	-2.6037		679.937	-0.00539
538.309	52.2191		538.309	5.93555		538.309	-5.55877		538.309	-2.14012		680.379	-0.00516
538.721	52.3333		538.721	4.57359		538.721	-5.61996		538.721	-1.12184		680.82	-0.00252
539.133	52.0112		539.133	1.03605		539.133	-5.45741		539.133	-0.92683		681.262	-0.00377
539.545	51.8961		539.545	-5.05374		539.545	-4.968		539.545	-1.26989		681.703	-0.00357
539.957	51.8877		539.957	-6.26541		539.957	-4.17014		539.957	-2.41311		682.145	-0.00293
540.369	51.8434		540.369	-11.5936		540.369	-3.27233		540.369	-2.37349		682.587	-0.00248
540.781	51.9027		540.781	-15.6655		540.781	-2.22716		540.781	-1.76585		683.028	-0.00158
541.193	52.1609		541.193	-20.0653		541.193	-1.08696		541.193	-1.64133		683.47	-0.00214
541.605	52.3287		541.605	-21.7315		541.605	0.07397		541.605	-2.17344		683.912	-0.00508
542.017	52.1317		542.017	-17.0765		542.017	1.31964		542.017	-1.10165		684.353	-0.00464
542.429	51.4402		542.429	-14.9702		542.429	2.60139		542.429	-0.17923		684.795	-0.0012
542.841	51.2665		542.841	-10.8295		542.841	3.87768		542.841	0.75143		685.237	-1.82189e-05
543.253	51.4478		543.253	-6.22312		543.253	4.89294		543.253	1.32605		685.678	-0.00114
543.665	51.7908		543.665	-2.41007		543.665	5.75265		543.665	2.00113		686.12	-0.00398
544.076	52.1689		544.076	-1.5193		544.076	6.43722		544.076	3.23543		686.562	-0.00050315
544.488	52.6353		544.488	-4.90367		544.488	6.83797		544.488	3.86582		687.003	0.00123
544.9	53.2295		544.9	-5.10216		544.9	6.92482		544.9	3.37913		687.445	0.00232
545.312	54.131		545.312	-3.14545		545.312	6.62588		545.312	4.03019		687.886	0.0035
545.724	54.6511		545.724	-2.31858		545.724	6.19184		545.724	4.54857		688.328	0.00316
546.136	55.1262		546.136	-2.61747		546.136	5.67986		546.136	4.11423		688.77	0.00302
546.548	55.705		546.548	-2.81808		546.548	5.17323		546.548	3.28519		689.211	0.00612
546.96	55.7306		546.96	-0.89558		546.96	4.41265		546.96	3.35374		689.653	0.00707
547.372	55.4479		547.372	0.5587		547.372	3.47585		547.372	3.28873		690.095	0.01052
547.784	55.3345		547.784	2.61807		547.784	2.42212		547.784	2.9092		690.536	0.00614
548.196	55.2679		548.196	5.34015		548.196	1.33975		548.196	2.55686		690.978	0.01083
548.608	54.9432		548.608	6.45931		548.608	0.45232		548.608	1.36027		691.42	0.01339
549.02	54.4619		549.02	6.97061		549.02	-0.18638		549.02	-0.42483		691.861	0.01315
549.432	54.3145		549.432	6.78717		549.432	-0.70734		549.432	-1.2457		692.303	0.01371
549.843	53.8826		549.843	9.33631		549.843	-1.19151		549.843	-2.03317		692.745	0.01707
550.255	53.3046		550.255	8.53049		550.255	-1.6429		550.255	-1.75246		693.186	0.01796
550.667	52.8762		550.667	6.46339		550.667	-1.99945		550.667	-1.52624		693.628	0.01665
551.079	52.2747		551.079	6.27544		551.079	-2.32532		551.079	-2.10049		694.069	0.01894
551.491	51.4131		551.491	7.62156		551.491	-2.58008		551.491	-2.57481		694.511	0.01656
551.903	50.8854		551.903	7.86307		551.903	-2.68274		551.903	-1.4174		694.953	0.01896
552.315	50.4559		552.315	4.99164		552.315	-2.54392		552.315	-1.37588		695.394	0.01858
552.727	50.3519		552.727	5.03134		552.727	-2.16427		552.727	-0.12375		695.836	0.02029
553.139	50.412		553.139	5.54093		553.139	-1.76322		553.139	1.01005		696.278	0.02159
553.551	50.613		553.551	4.91872		553.551	-1.34786		553.551	2.47551		696.719	0.01912
553.963	51.0108		553.963	2.54612		553.963	-1.05072		553.963	4.25355		697.161	0.01915
554.375	51.5476		554.375	-3.51477		554.375	-0.98115		554.375	4.04694		697.603	0.02078
554.787	51.8656		554.787	-7.11841		554.787	-0.90484		554.787	3.95137		698.044	0.01923
555.199	51.9559		555.199	-7.19042		555.199	-0.75272		555.199	4.40874		698.486	0.0167
555.61	51.8508		555.61	-6.0783		555.61	-0.59475		555.61	3.96872		698.927	0.01759
556.022	51.8532		556.022	-7.60592		556.022	-0.56373		556.022	3.77434		699.369	0.01841
556.434	52.1494		556.434	-11.251		556.434	-0.64325		556.434	4.23825		699.811	0.01883
556.846	52.6619		556.846	-9.34569		556.846	-0.8212		556.846	2.84826		700.252	0.01466
557.258	52.5883		557.258	-8.21585		557.258	-0.73777		557.258	2.31426		700.694	0.01193
557.67	52.6145		557.67	-4.94685		557.67	-0.58813		557.67	0.49176		701.136	0.01447
558.082	52.7855		558.082	-3.01306		558.082	-0.39941		558.082	-1.51759		701.577	0.01438
558.494	52.8772		558.494	-1.16842		558.494	-0.20222		558.494	-2.96524		702.019	0.01155
558.906	52.759		558.906	1.23189		558.906	-0.07712		558.906	-3.68329		702.461	0.0097
559.318	52.6926		559.318	3.81767		559.318	0.05989		559.318	-3.72733		702.902	0.01003
559.73	52.594		559.73	4.37483		559.73	0.23739		559.73	-3.51905		703.344	0.01036
560.142	52.7776		560.142	3.81025		560.142	0.51704		560.142	-2.9279		703.785	0.00895
560.554	52.9519		560.554	4.88634		560.554	0.87497		560.554	-3.17044		704.227	0.00719
560.966	52.9674		560.966	8.09508		560.966	1.24162		560.966	-3.26364		704.669	0.00742
561.378	53.0143		561.378	11.0755		561.378	1.5554		561.378	-2.62525		705.11	0.00822
561.789	53.3756		561.789	9.20829		561.789	1.81116		561.789	-2.538		705.552	0.00791
562.201	53.4374		562.201	8.02225		562.201	2.08944		562.201	-3.33696		705.994	0.0016
562.613	53.6848		562.613	7.58511		562.613	2.40551		562.613	-2.66996		706.435	0.00343
563.025	53.9502		563.025	2.40231		563.025	2.54435		563.025	-2.39441		706.877	0.00364
563.437	54.3677		563.437	-1.84956		563.437	2.52118		563.437	-2.48811		707.319	0.00144
563.849	54.8047		563.849	-2.41118		563.849	2.44966		563.849	-2.51664		707.76	0.000956562
564.261	54.8021		564.261	-2.71077		564.261	2.38553		564.261	-1.83706		708.202	0.00262
564.673	54.4554		564.673	-0.40677		564.673	2.1676		564.673	-1.85275		708.644	0.00404
565.085	54.3608		565.085	0.22812		565.085	1.72231		565.085	-2.50536		709.085	0.00536
565.497	54.3419		565.497	-1.04065		565.497	1.12501		565.497	-2.31007		709.527	0.00743
565.909	54.2796		565.909	-2.88662		565.909	0.45791		565.909	-1.60553		709.968	0.00607
566.321	54.2095		566.321	-3.03328		566.321	-0.12722		566.321	-1.75155		710.41	0.00715
566.733	54.094		566.733	-2.32736		566.733	-0.5827		566.733	-2.56986		710.852	0.01046
567.145	53.3812		567.145	-4.8465		567.145	-1.08857		567.145	-0.64698		711.293	0.00916
567.556	53.004		567.556	-1.32532		567.556	-1.95648		567.556	0.21258		711.735	0.00832
567.968	52.8186		567.968	-0.52825		567.968	-2.79848		567.968	1.43514		712.177	0.01108
568.38	52.7869		568.38	-1.92512		568.38	-3.54962		568.38	2.53445		712.618	0.01049
568.792	52.8039		568.792	-1.58584		568.792	-4.16923		568.792	3.03055		713.06	0.0089
569.204	52.6636		569.204	0.84323		569.204	-4.75045		569.204	2.75902		713.502	0.00878
569.616	52.5952		569.616	-4.11688		569.616	-5.4458		569.616	1.69226		713.943	0.00846
570.028	52.4047		570.028	-2.93106		570.028	-6.01068		570.028	1.72006		714.385	0.00691
570.44	51.9237		570.44	-1.0406		570.44	-6.33023		570.44	1.59049		714.826	0.00693
570.852	51.5796		570.852	-0.70998		570.852	-6.5233		570.852	0.84219		715.268	0.0104
571.264	51.2668		571.264	-2.3088		571.264	-6.63641		571.264	0.05521		715.71	0.01013
571.676	50.699		571.676	-4.5086		571.676	-6.6756		571.676	0.04315		716.151	0.00487
572.088	50.558		572.088	-7.51045		572.088	-6.52413		572.088	-0.63033		716.593	0.00494
572.5	50.5669		572.5	-9.18395		572.5	-6.19004		572.5	-0.40009		717.035	0.00628
572.912	50.7953		572.912	-11.042		572.912	-5.81902		572.912	-0.56118		717.476	0.00553
573.323	51.0822		573.323	-7.64042		573.323	-5.47447		573.323	-1.06898		717.918	0.00466
573.735	51.1359		573.735	-2.61709		573.735	-5.11369		573.735	-0.71376		718.36	0.00473
574.147	51.0062		574.147	-1.4152		574.147	-4.76686		574.147	0.34574		718.801	0.00506
574.559	51.2519		574.559	-1.04651		574.559	-4.46835		574.559	-0.43756		719.243	0.00348
574.971	51.5911		574.971	-4.15231		574.971	-4.00785		574.971	0.84498		719.685	0.00069906
575.383	51.9332		575.383	-7.81226		575.383	-3.31257		575.383	2.31526		720.126	0.00155
575.795	52.3083		575.795	-4.28942		575.795	-2.57224		575.795	2.63812		720.568	0.00367
576.207	52.7697		576.207	0.89951		576.207	-1.78539		576.207	3.12713		721.009	0.00476
576.619	53.2855		576.619	1.11156		576.619	-0.98605		576.619	4.82119		721.451	0.00188
577.031	53.6974		577.031	-0.18572		577.031	-0.21479		577.031	6.19042		721.893	0.00318
577.443	53.8593		577.443	-0.71145		577.443	0.56765		577.443	5.77508		722.334	0.00249
577.855	54.2244		577.855	-1.30677		577.855	1.46565		577.855	4.6791		722.776	0.00454
578.267	54.7272		578.267	-1.74196		578.267	2.28962		578.267	3.44776		723.218	0.00652
578.679	54.8144		578.679	-0.1314		578.679	3.07659		578.679	1.81222		723.659	0.00728
579.09	54.3635		579.09	1.93926		579.09	3.74099		579.09	0.07767		724.101	0.00685
579.502	53.8923		579.502	0.72959		579.502	4.36789		579.502	-0.53912		724.543	0.00631
579.914	53.4978		579.914	5.82589		579.914	5.15881		579.914	0.04481		724.984	0.00758
580.326	52.89		580.326	7.35759		580.326	6.00975		580.326	-1.5195		725.426	0.0101
580.738	52.435		580.738	7.45208		580.738	6.81503		580.738	-2.99661		725.867	0.0099
581.15	51.8121		581.15	9.49894		581.15	7.37231		581.15	-2.75854		726.309	0.00937
581.562	51.4074		581.562	13.0664		581.562	7.67922		581.562	-1.80197		726.751	0.01114
581.974	51.878		581.974	15.283		581.974	7.96216		581.974	-2.13934		727.192	0.01072
582.386	51.6503		582.386	18.8201		582.386	8.16932		582.386	-1.83571		727.634	0.01349
582.798	51.5359		582.798	15.3011		582.798	8.25109		582.798	-3.70615		728.076	0.01572
583.21	51.6777		583.21	12.4167		583.21	8.11606		583.21	-4.25637		728.517	0.01717
583.622	51.7513		583.622	9.46786		583.622	7.81263		583.622	-2.78759		728.959	0.01755
584.034	51.7583		584.034	6.88818		584.034	7.43417		584.034	-0.78336		729.401	0.02084
584.446	51.8778		584.446	5.07203		584.446	7.01245		584.446	0.05582		729.842	0.02294
584.857	51.8627		584.857	-1.83035		584.857	6.45483		584.857	0.19498		730.284	0.02202
585.269	52.2046		585.269	1.26881		585.269	5.72718		585.269	-0.14119		730.726	0.0276
585.681	52.3698		585.681	9.53286		585.681	4.90233		585.681	0.44434		731.167	0.02449
586.093	52.3983		586.093	10.5635		586.093	4.07297		586.093	0.99779		731.609	0.02696
586.505	52.4046		586.505	5.79947		586.505	3.27301		586.505	0.91281		732.05	0.02524
586.917	52.2998		586.917	1.96271		586.917	2.47243		586.917	0.24489		732.492	0.02668
587.329	51.8308		587.329	-3.78146		587.329	1.66087		587.329	-0.33844		732.934	0.02516
587.741	52.1063		587.741	-5.36756		587.741	0.63304		587.741	0.54533		733.375	0.02601
588.153	52.2615		588.153	-4.96897		588.153	-0.39661		588.153	1.23787		733.817	0.02299
588.565	52.0822		588.565	-4.09742		588.565	-1.40552		588.565	1.70975		734.259	0.02123
588.977	51.7447		588.977	-5.7407		588.977	-2.48701		588.977	2.04686		734.7	0.0189
589.389	51.4352		589.389	-9.88766		589.389	-3.55408		589.389	1.97338		735.142	0.01528
589.801	51.1367		589.801	-11.8073		589.801	-4.49536		589.801	0.81736		735.584	0.01449
590.213	50.8321		590.213	-15.361		590.213	-5.12168		590.213	-0.38273		736.025	0.01362
590.625	50.9376		590.625	-13.0021		590.625	-5.57768		590.625	-0.17921		736.467	0.0093
591.036	51.0077		591.036	-8.97294		591.036	-5.91099		591.036	0.40969		736.909	0.01392
591.448	51.102		591.448	-8.5552		591.448	-6.02413		591.448	0.24053		737.35	0.00702
591.86	51.2143		591.86	-12.9099		591.86	-5.91616		591.86	-0.75297		737.792	0.00591
592.272	51.1314		592.272	-17.8688		592.272	-5.66572		592.272	-2.06508		738.233	0.00535
592.684	51.471		592.684	-15.9666		592.684	-5.23569		592.684	-4.31939		738.675	0.00557
593.096	51.7457		593.096	-15.1326		593.096	-4.83871		593.096	-3.08826		739.117	0.0047
593.508	51.9241		593.508	-13.8915		593.508	-4.45083		593.508	-2.41967		739.558	0.00421
593.92	52.1219		593.92	-12.8777		593.92	-3.97605		593.92	-2.50979		740	0.00332
594.332	52.3357		594.332	-11.5477		594.332	-3.47522		594.332	-3.06095		740.442	0.00214
594.744	52.4629		594.744	-7.5332		594.744	-2.99099		594.744	-3.4674		740.883	0.00152
595.156	52.8101		595.156	3.44222		595.156	-2.36933		595.156	-1.8055		741.325	0.00144
595.568	52.9843		595.568	7.49769		595.568	-1.70667		595.568	-2.35392		741.767	0.00203
595.98	53.1765		595.98	8.38036		595.98	-0.92038		595.98	-3.79028		742.208	-0.00155
596.391	53.0627		596.391	11.613		596.391	-0.16393		596.391	-3.65785		742.65	-0.00276
596.803	52.8882		596.803	14.1443		596.803	0.39481		596.803	-2.38487		743.091	0.00152
597.215	53.0308		597.215	13.3443		597.215	0.75377		597.215	-1.67869		743.533	0.00148
597.627	53.4268		597.627	18.3791		597.627	0.86445		597.627	-1.08224		743.975	0.00217
598.039	53.4074		598.039	14.8489		598.039	1.06912		598.039	-0.46919		744.416	0.000623347
598.451	53.0254		598.451	12.3173		598.451	1.08926		598.451	1.0186		744.858	0.000128127
598.863	52.8799		598.863	10.1436		598.863	1.00646		598.863	1.77317		745.3	0.000381504
599.275	52.7323		599.275	8.18866		599.275	0.85839		599.275	1.36665		745.741	-0.00119
599.687	52.4072		599.687	7.37836		599.687	0.70351		599.687	0.82058		746.183	-0.00235
600.099	52.3747		600.099	7.81719		600.099	0.60878		600.099	1.18395		746.625	-0.000596174
600.511	52.6249		600.511	7.53167		600.511	0.35915		600.511	1.17373		747.066	0.000834857
600.923	52.6916		600.923	2.97775		600.923	0.01074		600.923	2.04435		747.508	0.00209
601.335	52.7378		601.335	-4.23754		601.335	-0.32436		601.335	1.98756		747.95	-0.0015
601.747	53.1104		601.747	-9.82239		601.747	-0.66025		601.747	1.46953		748.391	0.000619185
602.159	53.6038		602.159	-10.1696		602.159	-0.99779		602.159	0.69265		748.833	-0.00168
602.57	53.8262		602.57	-7.63403		602.57	-1.32555		602.57	-0.8936		749.274	-0.00331
602.982	54.1982		602.982	-12.6347		602.982	-1.67789		602.982	-1.21945		749.716	-0.0018
603.394	54.8875		603.394	-15.3245		603.394	-2.03424		603.394	-0.12872		750.158	-0.000727094
603.806	55.0747		603.806	-14.8602		603.806	-2.34863		603.806	0.97504		750.599	-0.00208
604.218	54.8453		604.218	-11.5242		604.218	-2.67393		604.218	2.08606		751.041	-0.0026
604.63	54.6874		604.63	-7.23002		604.63	-2.94174		604.63	2.98241		751.483	-0.000971109
605.042	54.8125		605.042	-3.89169		605.042	-3.14047		605.042	3.8075		751.924	-0.000327199
605.454	54.7619		605.454	0.24507		605.454	-3.4498		605.454	3.63816		752.366	-0.0024
605.866	54.5724		605.866	1.10386		605.866	-3.62515		605.866	3.71144		752.808	-0.00373
606.278	54.3078		606.278	3.01792		606.278	-3.72351		606.278	4.50557		753.249	-0.00193
606.69	54.2767		606.69	4.56353		606.69	-3.77372		606.69	4.15963		753.691	-0.00448
607.102	54.3173		607.102	5.70635		607.102	-3.78196		607.102	3.08989		754.133	-0.00355
607.514	54.0654		607.514	7.07609		607.514	-3.67769		607.514	2.52703		754.574	-0.0018
607.926	53.8105		607.926	4.82243		607.926	-3.41293		607.926	2.49831		755.016	-0.000897942
608.337	53.8398		608.337	4.77939		608.337	-3.22358		608.337	4.07334		755.457	-0.00149
608.749	53.7775		608.749	4.35913		608.749	-2.81141		608.749	4.22661		755.899	-0.00189
609.161	53.7051		609.161	3.39471		609.161	-2.44551		609.161	2.69746		756.341	-0.00299
609.573	53.6168		609.573	1.70118		609.573	-2.01119		609.573	1.85343		756.782	-0.0022
609.985	53.7164		609.985	-1.46681		609.985	-1.37555		609.985	2.10062		757.224	-0.00145
610.397	53.9772		610.397	-6.58281		610.397	-0.63426		610.397	1.60487		757.666	-0.0022
610.809	53.9334		610.809	-6.57724		610.809	0.08597		610.809	0.59073		758.107	-0.00202
611.221	53.8243		611.221	-7.31347		611.221	0.78995		611.221	-1.67256		758.549	-0.0067
611.633	54.0572		611.633	-8.6796		611.633	1.49256		611.633	-2.81031		758.991	-0.00545
612.045	54.1575		612.045	-9.05665		612.045	2.20412		612.045	-3.98418		759.432	0.00116
612.457	53.9441		612.457	-9.18123		612.457	2.80693		612.457	-4.91506		759.874	-0.00149
612.869	53.8494		612.869	-9.36715		612.869	3.29991		612.869	-4.01141		760.315	-0.00317
613.281	53.863		613.281	-3.80622		613.281	3.74895		613.281	-1.25592		760.757	-0.00206
613.693	53.4401		613.693	-0.69224		613.693	4.19665		613.693	-2.02968		761.199	-0.00277
614.104	52.9844		614.104	5.23791		614.104	4.69		614.104	-1.63581		761.64	-0.00329
614.516	52.626		614.516	7.7142		614.516	5.1459		614.516	-1.08828		762.082	-0.00478
614.928	52.4168		614.928	8.91045		614.928	5.51965		614.928	-0.87858		762.524	-0.00491
615.34	52.2787		615.34	10.3683		615.34	5.86879		615.34	-0.87287		762.965	-0.00268
615.752	52.2418		615.752	8.97629		615.752	6.26504		615.752	-2.06716		763.407	-0.00174
616.164	52.2411		616.164	13.4211		616.164	6.40253		616.164	-2.46377		763.849	-0.00358
616.576	52.1089		616.576	14.8416		616.576	6.38094		616.576	-2.8985		764.29	-0.00516
616.988	52.2664		616.988	15.2349		616.988	6.08277		616.988	-2.21937		764.732	-0.00558
617.4	52.458		617.4	16.614		617.4	5.65375		617.4	-1.55265		765.174	-0.00519
617.812	52.5992		617.812	16.0403		617.812	5.23504		617.812	-0.83157		765.615	-0.0057
618.224	52.8691		618.224	8.9046		618.224	4.80199		618.224	0.75734		766.057	-0.00457
618.636	52.9558		618.636	4.17073		618.636	4.45731		618.636	0.3066		766.498	-0.00349
619.048	53.1125		619.048	0.97306		619.048	3.74741		619.048	-1.59565		766.94	-0.00421
619.46	53.2094		619.46	0.61546		619.46	2.86503		619.46	-1.09003		767.382	-0.0047
619.871	52.9835		619.871	1.05453		619.871	1.95342		619.871	-1.35764		767.823	-0.00481
620.283	52.7341		620.283	1.66626		620.283	0.88999		620.283	-2.61174		768.265	-0.00398
620.695	52.6849		620.695	1.54331		620.695	-0.38208		620.695	-3.10899		768.707	-0.004
621.107	52.917		621.107	-1.1896		621.107	-1.70242		621.107	-3.18896		769.148	-0.00567
621.519	53.4526		621.519	-4.27165		621.519	-2.98967		621.519	-2.84853		769.59	-0.00498
621.931	53.8719		621.931	-6.67092		621.931	-4.04411		621.931	-2.5537		770.032	-0.003
622.343	54.2097		622.343	-9.06357		622.343	-5.01919		622.343	-1.74672		770.473	-0.00414
622.755	54.6582		622.755	-8.07821		622.755	-5.78055		622.755	-0.43493		770.915	-0.00423
623.167	55.1828		623.167	-5.74389		623.167	-6.10543		623.167	0.70016		771.356	-0.00458
623.579	55.2969		623.579	-8.73685		623.579	-6.07325		623.579	0.71679		771.798	-0.00351
623.991	55.2597		623.991	-7.15361		623.991	-5.87256		623.991	0.62916		772.24	-0.00376
624.403	54.9738		624.403	-13.4096		624.403	-5.60303		624.403	2.53813		772.681	-0.00555
624.815	55.0041		624.815	-15.2508		624.815	-5.20128		624.815	3.59406		773.123	-0.00461
625.227	55.2705		625.227	-11.3274		625.227	-4.60922		625.227	4.48208		773.565	-0.00328
625.638	55.4375		625.638	-6.25478		625.638	-3.95321		625.638	5.90344		774.006	-0.00455
626.05	55.3864		626.05	-2.4722		626.05	-3.26728		626.05	7.78764		774.448	-0.0044
626.462	55.448		626.462	-2.81067		626.462	-2.23579		626.462	10.6209		774.89	-0.00133
626.874	56.0491		626.874	0.07089		626.874	-1.22898		626.874	14.1518		775.331	-0.000577472
627.286	56.3368		627.286	-0.59213		627.286	-0.18715		627.286	13.6649		775.773	-0.000853821
627.698	56.3901		627.698	-0.74989		627.698	0.89085		627.698	13.9219		776.215	-0.00464
628.11	56.4925		628.11	-1.28511		628.11	2.08245		628.11	15.3891		776.656	0.000711856
628.522	56.4664		628.522	-1.09802		628.522	3.18407		628.522	16.8596		777.098	-0.0011
628.934	56.0198		628.934	1.8864		628.934	3.98263		628.934	18.3828		777.539	0.000407499
629.346	56.1802		629.346	6.67099		629.346	4.66099		629.346	19.8941		777.981	0.00198
629.758	55.7893		629.758	13.1017		629.758	5.24926		629.758	20.0695		778.423	0.00171
630.17	55.6125		630.17	13.6448		630.17	5.62441		630.17	19.5557		778.864	0.0038
630.582	56.0727		630.582	11.8523		630.582	5.81489		630.582	19.0914		779.306	0.00378
630.994	56.6627		630.994	8.3793		630.994	5.81228		630.994	17.9791		779.748	0.00378
631.406	56.9585		631.406	4.30106		631.406	5.70081		631.406	16.3134		780.189	0.00631
631.817	56.986		631.817	4.51284		631.817	5.71847		631.817	15.0449		780.631	0.00956
632.229	56.9269		632.229	3.88796		632.229	5.52718		632.229	14.197		781.073	0.01148
632.641	57.127		632.641	4.5503		632.641	5.38947		632.641	12.5137		781.514	0.01196
633.053	57.2707		633.053	5.76736		633.053	5.39835		633.053	11.004		781.956	0.01659
633.465	57.1804		633.465	6.17095		633.465	5.47525		633.465	9.12697		782.397	0.01986
633.877	56.801		633.877	8.02073		633.877	5.45989		633.877	6.68333		782.839	0.01975
634.289	56.3341		634.289	8.80277		634.289	5.28281		634.289	6.27653		783.281	0.02586
634.701	56.498		634.701	9.3842		634.701	4.94806		634.701	4.41868		783.722	0.03615
635.113	56.3368		635.113	9.93301		635.113	4.45252		635.113	4.26301		784.164	0.04064
635.525	56.0147		635.525	6.46245		635.525	3.82959		635.525	3.57191		784.606	0.04893
635.937	55.6445		635.937	0.26358		635.937	3.24426		635.937	2.76825		785.047	0.06146
636.349	55.5321		636.349	-5.20714		636.349	2.68099		636.349	1.5976		785.489	0.07255
636.761	55.62		636.761	-9.72477		636.761	1.98637		636.761	0.07671		785.931	0.0846
637.173	55.1473		637.173	-16.8792		637.173	1.40206		637.173	-2.04886		786.372	0.09619
637.584	55.0174		637.584	-22.4841		637.584	0.9426		637.584	-3.1822		786.814	0.10313
637.996	54.7423		637.996	-20.3977		637.996	0.64056		637.996	-2.80467		787.255	0.10918
638.408	54.7088		638.408	-20.5		638.408	0.38796		638.408	-3.10283		787.697	0.10832
638.82	54.8587		638.82	-20.4228		638.82	0.06894		638.82	-3.31051		788.139	0.09959
639.232	55.2313		639.232	-15.6533		639.232	-0.3511		639.232	-3.83064		788.58	0.08299
639.644	55.1756		639.644	-7.95889		639.644	-0.94303		639.644	-4.57167		789.022	0.07243
640.056	55.4642		640.056	-8.63861		640.056	-1.55476		640.056	-6.10795		789.464	0.06013
640.468	56.1473		640.468	-12.6748		640.468	-1.94021		640.468	-5.29209		789.905	0.04771
640.88	56.5869		640.88	-12.3862		640.88	-2.35226		640.88	-4.1718		790.347	0.03794
641.292	56.7167		641.292	-6.33865		641.292	-2.64302		641.292	-3.2529		790.789	0.03022
641.704	56.9677		641.704	3.88847		641.704	-2.78181		641.704	-2.25012		791.23	0.02281
642.116	57.4671		642.116	10.3602		642.116	-2.80723		642.116	-1.07932		791.672	0.01823
642.528	58.1736		642.528	15.5013		642.528	-2.33191		642.528	-1.10024		792.114	0.0167
642.94	58.4075		642.94	23.2215		642.94	-1.65347		642.94	-0.70941		792.555	0.01401
643.351	58.4265		643.351	29.2784		643.351	-0.90948		643.351	0.38681		792.997	0.00976
643.763	58.9562		643.763	31.9125		643.763	-0.32406		643.763	1.52551		793.438	0.00821
644.175	59.4358		644.175	32.5205		644.175	-0.0182		644.175	2.38313		793.88	0.00672
644.587	59.6203		644.587	30.0473		644.587	0.01046		644.587	3.21878		794.322	0.00712
644.999	59.4329		644.999	28.5502		644.999	-0.27074		644.999	4.19637		794.763	0.00473
645.411	59.5453		645.411	25.5704		645.411	-0.57221		645.411	3.94201		795.205	0.0012
645.823	59.5801		645.823	22.1534		645.823	-0.79901		645.823	4.97317		795.647	0.000977275
646.235	59.7891		646.235	18.9024		646.235	-1.11282		646.235	5.98987		796.088	0.00417
646.647	59.8946		646.647	12.0169		646.647	-1.34191		646.647	6.33797		796.53	0.00345
647.059	59.9007		647.059	3.30832		647.059	-1.56216		647.059	6.40137		796.972	0.00174
647.471	60.2346		647.471	-2.89997		647.471	-1.9756		647.471	5.15685		797.413	-0.000715004
647.883	60.2092		647.883	-2.68087		647.883	-2.47295		647.883	5.12894		797.855	-0.000870354
648.295	60.7973		648.295	-4.78184		648.295	-3.13975		648.295	4.38633		798.297	0.000572745
648.707	60.8355		648.707	-9.08921		648.707	-3.96683		648.707	3.43995		798.738	-0.000612
649.118	61.1748		649.118	-10.4356		649.118	-5.11173		649.118	1.49624		799.18	-0.00223
649.53	61.7516		649.53	-9.75094		649.53	-6.4047		649.53	-0.21199		799.621	0.000159752
649.942	62.2487		649.942	-13.1862		649.942	-7.74424		649.942	-0.23519		800.063	0.00128
650.354	62.7407		650.354	-19.9983		650.354	-9.15937		650.354	0.71604		800.505	-0.00337
650.766	62.9529		650.766	-20.9175		650.766	-10.8185		650.766	1.03937		800.946	0.00106
651.178	63.5547		651.178	-22.6853		651.178	-12.3795		651.178	-0.65799		801.388	5.00106e-05
651.59	63.8783		651.59	-25.6445		651.59	-13.7726		651.59	-1.32679		801.83	-0.000612675
652.002	64.2566		652.002	-29.2953		652.002	-14.8982		652.002	-2.48044		802.271	0.00132
652.414	64.7183		652.414	-32.6039		652.414	-15.7523		652.414	-4.13884		802.713	0.00111
652.826	65.2614		652.826	-33.2054		652.826	-16.5615		652.826	-5.00017		803.155	-0.000632615
653.238	66.1419		653.238	-33.782		653.238	-17.083		653.238	-4.63667		803.596	-0.000653782
653.65	66.8162		653.65	-32.1992		653.65	-17.2853		653.65	-6.0573		804.038	0.00075382
654.062	66.9537		654.062	-27.9214		654.062	-17.3215		654.062	-6.76665		804.479	0.000621639
654.474	67.6313		654.474	-24.4066		654.474	-17.1067		654.474	-7.19672		804.921	-0.00186
654.885	68.733		654.885	-21.7818		654.885	-16.3301		654.885	-5.80607		805.363	-0.0045
655.297	69.5435		655.297	-18.9486		655.297	-14.808		655.297	-3.69459		805.804	-0.00516
655.709	69.9878		655.709	-16.9309		655.709	-12.6551		655.709	-2.14192		806.246	-0.0031
656.121	70.5971		656.121	-12.8545		656.121	-9.89027		656.121	-1.53727		806.688	-0.00418
656.533	71.0606		656.533	-9.65764		656.533	-6.41268		656.533	-1.52027		807.129	-0.00447
656.945	71.8197		656.945	-4.12421		656.945	-2.43385		656.945	-1.44832		807.571	-0.00478
657.357	72.5571		657.357	2.22471		657.357	2.1806		657.357	-1.77615		808.013	-0.0014
657.769	73.0695		657.769	10.2014		657.769	7.56548		657.769	-1.86328		808.454	-0.00326
658.181	73.6225		658.181	20.3915		658.181	13.571		658.181	-1.47661		808.896	-0.00315
658.593	74.0841		658.593	25.2553		658.593	20.2964		658.593	-2.7131		809.338	-0.00508
659.005	75.3671		659.005	34.3545		659.005	27.585		659.005	-3.60216		809.779	-0.00468
659.417	76.682		659.417	38.0458		659.417	35.4301		659.417	-2.08906		810.221	-0.00335
659.829	77.7133		659.829	42.4808		659.829	43.8225		659.829	-0.62723		810.662	-0.00248
660.241	78.9771		660.241	47.1529		660.241	52.8331		660.241	0.41601		811.104	-0.00179
660.652	80.4673		660.653	54.4037		660.653	62.5607		660.652	2.33		811.546	-0.003
661.064	82.2001		661.064	61.2117		661.064	73.008		661.064	3.16996		811.987	-0.0031
661.476	83.5395		661.476	67.3969		661.476	84.1705		661.476	3.28151		812.429	-0.00303
661.888	85.2471		661.888	69.3834		661.888	96.2076		661.888	1.88507		812.871	-0.00121
662.3	87.8793		662.3	76.913		662.3	108.874		662.3	0.47161		813.312	0.000771131
662.712	90.9295		662.712	87.6065		662.712	122.108		662.712	0.74838		813.754	-0.00255
663.124	93.939		663.124	99.0394		663.124	135.847		663.124	1.24277		814.196	-0.000368764
663.536	96.842		663.536	111.324		663.536	149.702		663.536	0.90329		814.637	-0.00125
663.948	100.47		663.948	124.138		663.948	163.464		663.948	2.07762		815.079	-0.000114428
664.36	104.556		664.36	136.31		664.36	177.151		664.36	2.82236		815.521	-0.00047292
664.772	107.88		664.772	148.185		664.772	190.668		664.772	3.42159		815.962	-0.00203
665.184	111.242		665.184	158.751		665.184	203.986		665.184	3.68068		816.404	-0.00286
665.596	114.682		665.596	172.184		665.596	216.871		665.596	2.80335		816.845	-0.00289
666.008	118.623		666.008	186.453		666.008	229.253		666.008	2.56543		817.287	-0.00382
666.419	122.876		666.419	198.473		666.419	240.921		666.419	2.26119		817.729	-0.00442
666.831	127.213		666.831	210.996		666.831	251.681		666.831	0.96227		818.17	-0.00231
667.243	131.222		667.243	217.42		667.243	261.579		667.243	0.9663		818.612	-0.00306
667.655	135.171		667.655	227.43		667.655	270.255		667.655	0.79232		819.054	-0.000607183
668.067	138.995		668.067	238.937		668.067	277.383		668.067	-0.77749		819.495	-0.000618113
668.479	142.733		668.479	245.826		668.479	282.849		668.479	-2.8894		819.937	-0.00211
668.891	145.885		668.891	250.558		668.891	286.676		668.891	-3.58523		820.379	0.000286794
669.303	148.233		669.303	252.195		669.303	288.857		669.303	-2.88092		820.82	0.00145
669.715	149.992		669.715	258.947		669.715	289.489		669.715	-2.17739		821.262	0.000577398
670.127	150.982		670.127	261		670.127	288.653		670.127	-2.02341		821.703	0.000557999
670.539	150.988		670.539	262.352		670.539	286.343		670.539	-1.15993		822.145	0.00187
670.951	150.182		670.951	259.089		670.951	282.788		670.951	-1.80597		822.587	0.00233
671.363	149.383		671.363	253.333		671.363	278.066		671.363	-2.88975		823.028	-0.00011504
671.775	148.426		671.775	245.866		671.775	272.008		671.775	-1.36631		823.47	-0.00109
672.187	147.107		672.187	241.17		672.187	264.567		672.187	0.68171		823.912	0.000607921
672.598	145.026		672.598	232.283		672.598	255.888		672.598	1.72251		824.353	0.00106
673.01	142.515		673.01	215.838		673.01	245.874		673.01	2.22393		824.795	0.00464
673.422	139.042		673.422	198.096		673.422	234.698		673.422	2.56597		825.237	0.00388
673.834	135.042		673.834	180.78		673.834	222.605		673.834	2.92311		825.678	0.00247
674.246	130.966		674.246	162.232		674.246	209.72		674.246	4.01776		826.12	0.00459
674.658	126.707		674.658	143.919		674.658	196.148		674.658	4.65401		826.562	0.00372
675.07	122.5		675.07	126.529		675.07	182.183		675.07	4.69503		827.003	0.000970765
675.482	118.336		675.482	108.197		675.482	167.774		675.482	5.19795		827.445	0.00333
675.894	114.38		675.894	86.3469		675.894	153		675.894	4.77022		827.886	0.00495
676.306	110.869		676.306	64.4134		676.306	137.955		676.306	3.28002		828.328	0.00537
676.718	107.273		676.718	44.2568		676.718	122.802		676.718	1.68495		828.77	0.00525
677.13	103.923		677.13	25.4035		677.13	107.92		677.13	1.30402		829.211	0.00514
677.542	100.777		677.542	15.2777		677.542	93.375		677.542	-0.20209		829.653	0.00495
677.954	97.2671		677.954	5.31603		677.954	79.4554		677.954	-1.25739		830.095	0.00504
678.365	93.3766		678.365	-4.03203		678.365	66.2369		678.365	-1.62758		830.536	0.00472
678.777	90.2532		678.777	-7.17631		678.777	53.6191		678.777	-1.88686		830.978	0.00319
679.189	87.2016		679.189	-11.4096		679.189	41.7752		679.189	-1.22462		831.42	0.00368
679.601	84.2919		679.601	-16.5976		679.601	30.8374		679.601	-0.7572		831.861	0.00263
680.013	81.3717		680.013	-18.6357		680.013	21.0124		680.013	-0.85171		832.303	0.00256
680.425	78.9763		680.425	-15.2541		680.425	12.3853		680.425	-0.28766		832.745	0.00534
680.837	77.0657		680.837	-13.6737		680.837	5.04416		680.837	-1.10693		833.186	0.00148
681.249	75.8331		681.249	-9.58176		681.249	-1.19582		681.249	-0.33193		833.628	0.000352108
681.661	74.3317		681.661	-6.84382		681.661	-6.39168		681.661	0.6715		834.069	0.000632531
682.073	73.0951		682.073	-4.74924		682.073	-10.3167		682.073	0.25137		834.511	0.000728405
682.485	72.2356		682.485	-1.71369		682.485	-13.4708		682.485	-1.09758		834.953	0.0018
682.897	71.3602		682.897	-2.59961		682.897	-16.1478		682.897	-1.55332		835.394	0.000930629
683.309	70.1946		683.309	-2.72093		683.309	-18.1894		683.309	-2.02494		835.836	-0.000975074
683.721	69.5465		683.721	0.20536		683.721	-19.6936		683.721	-1.54297		836.278	0.000157182
684.132	69.3134		684.132	0.28284		684.132	-20.7541		684.132	-1.18829		836.719	0.00266
684.544	68.9527		684.544	4.85777		684.544	-21.4463		684.544	-1.34151		837.161	0.00191
684.956	68.3969		684.956	5.51707		684.956	-21.9485		684.956	-2.43778		837.603	-7.97806e-06
685.368	68.1526		685.368	2.75591		685.368	-22.1129		685.368	-2.54573		838.044	0.000890035
685.78	67.8465		685.78	-1.4868		685.78	-21.9397		685.78	-3.56909		838.486	0.00301
686.192	67.8148		686.192	-7.94329		686.192	-21.5138		686.192	-3.85001		838.927	0.00373
686.604	67.7954		686.604	-10.1694		686.604	-20.6475		686.604	-3.78502		839.369	0.000683481
687.016	67.5835		687.016	-7.21671		687.016	-19.3132		687.016	-3.17792		839.811	0.00307
687.428	67.6231		687.428	-6.49718		687.428	-17.774		687.428	-2.58602		840.252	0.0018
687.84	67.0474		687.84	-5.90198		687.84	-16.2633		687.84	-1.82188		840.694	0.00186
688.252	66.5598		688.252	-5.82018		688.252	-15.1528		688.252	-1.26327		841.136	0.0049
688.664	67.1631		688.664	-8.53919		688.664	-14.3827		688.664	-1.17499		841.577	0.00746
689.076	67.4849		689.076	-13.9796		689.076	-13.408		689.076	-1.31215		842.019	0.00816
689.488	67.7079		689.488	-17.3679		689.488	-12.1641		689.488	-1.63159		842.461	0.00884
689.899	68.0425		689.899	-17.1892		689.899	-10.8822		689.899	-1.37359		842.902	0.01017
690.311	68.2661		690.311	-16.3466		690.311	-9.74427		690.311	-1.86647		843.344	0.01083
690.723	68.5638		690.723	-16.8053		690.723	-8.33657		690.723	-2.89888		843.785	0.01112
691.135	69.0035		691.135	-16.1459		691.135	-6.5979		691.135	-1.65568		844.227	0.0113
691.547	69.3349		691.547	-14.2197		691.547	-4.75483		691.547	-0.41202		844.669	0.00943
691.959	70.0019		691.959	-9.73137		691.959	-3.0601		691.959	-1.07947		845.11	0.01145
692.371	70.5545		692.371	-7.82154		692.371	-1.65532		692.371	-1.46256		845.552	0.01223
692.783	70.7992		692.783	-10.5443		692.783	-0.24075		692.783	-1.3021		845.994	0.01145
693.195	71.429		693.195	-10.8415		693.195	1.12945		693.195	-0.6817		846.435	0.01166
693.607	72.2263		693.607	-7.05755		693.607	2.27291		693.607	0.13314		846.877	0.01359
694.019	72.8928		694.019	-2.69955		694.019	3.29929		694.019	0.91341		847.319	0.01027
694.431	73.4631		694.431	6.53748		694.431	4.16578		694.431	2.57356		847.76	0.00834
694.843	74.2455		694.843	9.76155		694.843	4.85568		694.843	2.40985		848.202	0.0086
695.255	75.2735		695.255	11.7431		695.255	5.72146		695.255	2.44096		848.644	0.00888
695.667	76.0694		695.667	13.7404		695.667	6.6982		695.667	3.57739		849.085	0.00633
696.078	76.5723		696.078	15.4915		696.078	7.54063		696.078	4.74475		849.527	0.00484
696.49	77.2884		696.49	19.986		696.49	8.56145		696.49	5.20164		849.968	0.0046
696.902	78.1126		696.902	23.245		696.902	9.44907		696.902	5.20051		850.41	0.00382
697.314	79.3777		697.314	23.595		697.314	10.1888		697.314	4.4285		850.852	0.00322
697.726	80.22		697.726	26.1866		697.726	10.8675		697.726	3.63115		851.293	0.000519131
698.138	80.9722		698.138	23.9315		698.138	11.3288		698.138	2.71295		851.735	0.00137
698.55	82.2728		698.55	18.9064		698.55	11.6817		698.55	2.27272		852.177	-2.94658e-05
698.962	82.7241		698.962	15.6572		698.962	11.8339		698.962	1.51312		852.618	0.00121
699.374	82.9374		699.374	11.853		699.374	11.6409		699.374	1.21662		853.06	-0.000689461
699.786	83.2629		699.786	8.88285		699.786	11.2081		699.786	1.31146		853.502	-0.00242
700.198	83.2676		700.198	5.25256		700.198	10.7679		700.198	1.46309		853.943	0.000398487
700.61	83.4877		700.61	2.67762		700.61	10.5954		700.61	1.96489		854.385	0.00137
701.022	83.491		701.022	4.4545		701.022	10.2644		701.022	3.11223		854.826	0.00154
701.434	83.8014		701.434	5.85304		701.434	9.62912		701.434	2.62064		855.268	0.000241354
701.845	83.8348		701.845	5.37654		701.845	8.78675		701.845	1.28619		855.71	-0.000753031
702.257	83.6928		702.257	0.51304		702.257	7.95597		702.257	2.1579		856.151	-0.000574854
702.669	83.2737		702.669	-4.07808		702.669	6.92155		702.669	3.14409		856.593	-0.00184
703.081	83.0591		703.081	-3.14811		703.081	5.36823		703.081	2.90156		857.035	-0.00294
703.493	82.8347		703.493	0.97782		703.493	3.65552		703.493	2.61873		857.476	-0.000800605
703.905	81.7949		703.905	3.18242		703.905	2.07275		703.905	1.72546		857.918	0.00172
704.317	80.6976		704.317	5.40691		704.317	0.56911		704.317	0.61515		858.36	0.0031
704.729	79.9664		704.729	3.80752		704.729	-0.75313		704.729	-0.40473		858.801	0.0032
705.141	78.9971		705.141	-0.61975		705.141	-1.72886		705.141	-0.09209		859.243	0.00229
705.553	77.483		705.553	-0.81821		705.553	-2.465		705.553	0.29535		859.685	0.000376051
705.965	76.0026		705.965	3.30695		705.965	-2.75222		705.965	-0.50443		860.126	0.00294
706.377	75.1785		706.377	4.19585		706.377	-2.59745		706.377	-1.68235		860.568	0.00392
706.789	74.4813		706.789	6.56269		706.789	-2.20176		706.789	-2.8763		861.009	0.00458
707.201	73.4042		707.201	5.83756		707.201	-1.62522		707.201	-3.81537		861.451	0.00485
707.612	72.1992		707.612	3.60565		707.612	-1.01664		707.612	-4.16588		861.893	0.00488
708.024	70.9819		708.024	-4.22616		708.024	-0.75978		708.024	-3.96504		862.334	0.00605
708.436	70.2651		708.436	-10.7963		708.436	-0.60046		708.436	-4.09917		862.776	0.00561
708.848	69.1823		708.848	-10.414		708.848	-0.56021		708.848	-5.89093		863.218	0.00333
709.26	68.445		709.26	-10.4176		709.26	-0.41327		709.26	-6.41291		863.659	0.00312
709.672	67.8511		709.672	-12.1922		709.672	-0.16334		709.672	-5.34425		864.101	0.00555
710.084	66.9174		710.084	-15.075		710.084	-0.04268		710.084	-4.80356		864.543	0.00634
710.496	66.3916		710.496	-11.6222		710.496	-0.09006		710.496	-4.2202		864.984	0.00435
710.908	66.1367		710.908	-6.94956		710.908	-0.15453		710.908	-3.49058		865.426	0.00192
711.32	66.2375		711.32	-6.83094		711.32	0.01044		711.32	-3.51128		865.867	-0.00107
711.732	65.8391		711.732	-5.91906		711.732	0.13305		711.732	-2.85234		866.309	0.00267
712.144	65.5482		712.144	-4.99925		712.144	0.07525		712.144	-0.01743		866.751	0.00152
712.556	65.1427		712.556	-5.39287		712.556	-0.19297		712.556	0.5058		867.192	0.000315661
712.968	64.8653		712.968	-2.38024		712.968	-0.48151		712.968	0.64511		867.634	0.00211
713.379	64.6663		713.379	0.98102		713.379	-0.68317		713.379	0.76362		868.076	0.000620415
713.791	64.1348		713.791	-1.00465		713.791	-1.04544		713.791	0.44333		868.517	0.00148
714.203	63.9926		714.203	-4.94356		714.203	-1.46597		714.203	0.5305		868.959	0.00293
714.615	63.7999		714.615	-11.5459		714.615	-1.72966		714.615	0.20755		869.401	0.00269
715.027	63.1367		715.027	-14.3823		715.027	-1.62574		715.027	1.74385		869.842	0.00143
715.439	62.9358		715.439	-11.0416		715.439	-1.25791		715.439	3.23311		870.284	2.69149e-05
715.851	62.6079		715.851	-5.06006		715.851	-0.55858		715.851	4.12805		870.726	0.000886833
716.263	62.6188		716.263	-5.30144		716.263	-0.03827		716.263	5.12625		871.167	0.00128
716.675	62.6926		716.675	-2.76665		716.675	0.37407		716.675	5.12478		871.609	-0.000486337
717.087	62.6774		717.087	-1.44779		717.087	0.65329		717.087	4.29488		872.05	-2.48902e-05
717.499	62.6794		717.499	0.76732		717.499	0.60516		717.499	3.00671		872.492	-0.000367922
717.911	62.5877		717.911	1.81913		717.911	0.31418		717.911	0.69164		872.934	-0.0019
718.323	62.6023		718.323	8.19002		718.323	0.01247		718.323	-0.05527		873.375	-0.0042
718.735	62.3038		718.735	14.3299		718.735	-0.40454		718.735	-0.64737		873.817	-0.000726094
719.146	61.7877		719.146	14.7974		719.146	-0.88317		719.146	-1.1008		874.259	-0.00131
719.558	61.5406		719.558	13.4019		719.558	-1.43831		719.558	-2.02003		874.7	0.00052158
719.97	61.1007		719.97	13.683		719.97	-2.06801		719.97	-3.13122		875.142	-0.000652515
720.382	60.7718		720.382	19.2013		720.382	-2.81566		720.382	-3.0241		875.584	-0.0026
720.794	60.5415		720.794	20.7304		720.794	-3.446		720.794	-3.06265		876.025	-0.00264
721.206	60.7005		721.206	19.1728		721.206	-3.99085		721.206	-2.39854		876.467	-0.00312
721.618	60.6469		721.618	22.0746		721.618	-4.75012		721.618	-0.47099		876.909	-0.00545
722.03	60.5959		722.03	19.4655		722.03	-5.4764		722.03	1.4709		877.35	-0.00506
722.442	60.4971		722.442	12.7147		722.442	-5.93444		722.442	0.88412		877.792	-0.00373
722.854	60.4563		722.854	8.71505		722.854	-6.16625		722.854	0.74606		878.233	-0.00418
723.266	60.2353		723.266	3.85875		723.266	-6.42373		723.266	-0.09884		878.675	-0.00401
723.678	59.9671		723.678	-3.86283		723.678	-6.58346		723.678	-0.04551		879.117	-0.00307
724.09	59.6861		724.09	-11.1374		724.09	-6.38163		724.09	-0.0187		879.558	-0.00378
724.502	59.4963		724.502	-15.2694		724.502	-5.89535		724.502	0.19146		880	-0.00416
724.914	59.4964		724.914	-15.6297		724.914	-5.38861		724.914	1.56114		880.442	-0.00434
725.325	59.8395		725.325	-17.8127		725.325	-4.80699		725.325	1.47283		880.883	-0.00572
725.737	59.7022		725.737	-20.8456		725.737	-4.15889		725.737	0.74817		881.325	-0.00529
726.149	59.8601		726.149	-22.8581		726.149	-3.63544		726.149	0.16476		881.767	-0.00551
726.561	59.7865		726.561	-19.7266		726.561	-3.0194		726.561	0.22068		882.208	-0.00599
726.973	59.4207		726.973	-16.3119		726.973	-2.48408		726.973	-1.04727		882.65	-0.00454
727.385	59.045		727.385	-12.6955		727.385	-2.24876		727.385	-2.49625		883.091	-0.00201
727.797	58.612		727.797	-9.3634		727.797	-2.04022		727.797	-2.69063		883.533	-0.00338
728.209	58.4066		728.209	-5.07656		728.209	-1.83638		728.209	-2.31616		883.975	-0.00501
728.621	58.1534		728.621	-2.92704		728.621	-1.71813		728.621	-4.27503		884.416	-0.00354
729.033	58.0286		729.033	-0.40193		729.033	-1.60591		729.033	-5.40661		884.858	-0.00386
729.445	58.1502		729.445	0.82012		729.445	-1.6625		729.445	-4.26508		885.3	-0.00486
729.857	58.2608		729.857	-0.07039		729.857	-1.84795		729.857	-1.96495		885.741	-0.00466
730.269	58.0142		730.269	5.80055		730.269	-2.05465		730.269	-1.17352		886.183	-0.00454
730.68	58.4075		730.68	3.3768		730.68	-2.13795		730.68	-0.11655		886.625	-0.00453
731.092	59.3218		731.092	1.62115		731.092	-2.18056		731.092	1.70969		887.066	-0.0039
731.504	59.6199		731.504	4.30809		731.504	-2.15719		731.504	3.08829		887.508	-0.00486
731.916	59.5108		731.916	0.56447		731.916	-1.84313		731.916	3.53492		887.95	-0.00161
732.328	59.2075		732.328	-2.22059		732.328	-1.08679		732.328	3.66951		888.391	-0.00233
732.74	58.7073		732.74	-0.2806		732.74	-0.25765		732.74	4.67164		888.833	-0.00246
733.152	58.4095		733.152	-0.84491		733.152	0.36043		733.152	4.28338		889.274	-0.00102
733.564	58.3415		733.564	-3.07207		733.564	1.02633		733.564	4.59636		889.716	-0.00265
733.976	58.2454		733.976	-3.99944		733.976	1.82587		733.976	5.56454		890.158	-0.00205
734.388	58.1668		734.388	-3.29103		734.388	2.7092		734.388	6.10679		890.599	-0.00195
734.8	58.1496		734.8	-3.48935		734.8	3.72645		734.8	5.64656		891.041	-0.00366
735.212	58.132		735.212	-7.99498		735.212	4.95865		735.212	5.40314		891.483	-0.00251
735.624	58.112		735.624	-0.26383		735.624	6.19534		735.624	5.90005		891.924	-0.00141
736.036	57.9403		736.036	-0.87307		736.036	7.29418		736.036	5.83016		892.366	-0.00174
736.448	57.5464		736.448	-1.40179		736.448	8.38536		736.448	4.918		892.808	-0.00292
736.859	57.4774		736.859	-2.09453		736.859	9.15715		736.859	3.09904		893.249	-0.0023
737.271	57.6772		737.271	0.24913		737.271	9.87944		737.271	2.11463		893.691	-0.00137
737.683	57.6435		737.683	2.8352		737.683	10.4191		737.683	0.82142		894.133	-0.00115
738.095	57.5492		738.095	3.69632		738.095	10.8234		738.095	-1.45443		894.574	-0.00176
738.507	57.8454		738.507	2.20128		738.507	10.9977		738.507	-1.57067		895.016	-0.00418
738.919	57.8502		738.919	1.67162		738.919	11.0916		738.919	-1.54483		895.457	-0.00369
739.331	58.0314		739.331	-1.51911		739.331	10.9793		739.331	-1.38158		895.899	0.000137628
739.743	58.0162		739.743	-3.0302		739.743	10.6444		739.743	-2.30076		896.341	-0.0024
740.155	57.7124		740.155	0.27799		740.155	10.0765		740.155	-4.2711		896.782	-0.000988836
740.567	57.743		740.567	-2.15475		740.567	9.08611		740.567	-4.72352		897.224	-0.00062257
740.979	57.5661		740.979	3.85302		740.979	7.97475		740.979	-5.0628		897.666	-0.00026587
741.391	57.0481		741.391	7.67045		741.391	7.1172		741.391	-6.46528		898.107	-0.00107
741.803	56.352		741.803	11.1746		741.803	6.4935		741.803	-6.11846		898.549	-0.000860674
742.215	55.8036		742.215	12.5714		742.215	5.94511		742.215	-4.67677		898.991	-0.00226
742.626	55.6614		742.626	15.0427		742.626	5.27819		742.626	-4.08707		899.432	-0.00319
743.038	56.012		743.038	14.8125		743.038	4.43771		743.038	-4.63872		899.874	-0.000121399
743.45	56.2001		743.45	15.4016		743.45	3.60575		743.45	-2.94638		900.315	0.00149
743.862	55.9535		743.862	16.8471		743.862	3.04327		743.862	-1.12863		900.757	0.00165
744.274	55.8669		744.274	19.9441		744.274	2.53171		744.274	-0.21099		901.199	0.00374
744.686	56.2578		744.686	20.5883		744.686	1.96989		744.686	0.17831		901.64	0.00286
745.098	56.4638		745.098	17.3176		745.098	1.26196		745.098	0.57906		902.082	0.00244
745.51	56.3873		745.51	16.4446		745.51	0.48969		745.51	1.24401		902.524	0.00329
745.922	56.4698		745.922	6.0884		745.922	-0.09407		745.922	1.42618		902.965	0.00485
746.334	56.7064		746.334	7.30085		746.334	-0.55905		746.334	1.59814		903.407	0.00539
746.746	56.9799		746.746	9.11496		746.746	-1.06121		746.746	1.94793		903.849	0.004
747.158	57.4694		747.158	8.30325		747.158	-1.50586		747.158	1.98053		904.29	0.00453
747.57	57.1949		747.57	8.25994		747.57	-2.09078		747.57	1.00363		904.732	0.00617
747.982	57.1193		747.982	5.15866		747.982	-2.5526		747.982	-0.04049		905.174	0.00928
748.393	57.531		748.393	0.79332		748.393	-3.03826		748.393	0.42517		905.615	0.00723
748.805	57.4041		748.805	-2.44602		748.805	-3.64959		748.805	-0.26413		906.057	0.00625
749.217	57.4115		749.217	-7.08245		749.217	-4.41821		749.217	0.09795		906.498	0.00859
749.629	57.4534		749.629	-9.22036		749.629	-5.39795		749.629	0.11658		906.94	0.01049
750.041	57.3964		750.041	-11.0406		750.041	-6.24744		750.041	-0.95537		907.382	0.00956
750.453	57.155		750.453	-11.0683		750.453	-6.94886		750.453	-0.11254		907.823	0.01251
750.865	56.93		750.865	-8.58226		750.865	-7.37145		750.865	0.99427		908.265	0.01497
751.277	56.9254		751.277	-5.15534		751.277	-7.55473		751.277	0.69707		908.707	0.01498
751.689	56.8188		751.689	-1.97265		751.689	-7.59067		751.689	2.22562		909.148	0.01479
752.101	56.8008		752.101	-6.1773		752.101	-7.59269		752.101	2.71138		909.59	0.01563
752.513	57.0122		752.513	-10.3307		752.513	-7.59239		752.513	1.20305		910.032	0.01806
752.925	56.8975		752.925	-13.4482		752.925	-7.77218		752.925	0.45848		910.473	0.02019
753.337	56.4094		753.337	-15.7526		753.337	-7.93128		753.337	-1.03763		910.915	0.02265
753.749	55.9327		753.749	-14.7715		753.749	-7.77149		753.749	-2.40719		911.356	0.02625
754.16	55.5221		754.16	-12.2176		754.16	-7.35987		754.16	-2.25944		911.798	0.02846
754.572	55.446		754.572	-10.2883		754.572	-6.64978		754.572	-1.57626		912.24	0.02536
754.984	55.2863		754.984	-9.95518		754.984	-5.81413		754.984	-1.65405		912.681	0.02783
755.396	55.3269		755.396	-7.59456		755.396	-4.81464		755.396	-1.70268		913.123	0.02808
755.808	55.787		755.808	-2.42068		755.808	-3.70828		755.808	-1.32172		913.565	0.02825
756.22	55.872		756.22	-0.14845		756.22	-2.5525		756.22	-1.35229		914.006	0.02524
756.632	55.9056		756.632	-3.46716		756.632	-1.38761		756.632	-1.83261		914.448	0.02339
757.044	55.9104		757.044	1.35725		757.044	-0.35213		757.044	-1.75605		914.89	0.02342
757.456	55.4913		757.456	7.98011		757.456	0.53748		757.456	-1.51061		915.331	0.02379
757.868	55.6935		757.868	8.63666		757.868	1.47293		757.868	-0.88464		915.773	0.02042
758.28	55.9008		758.28	5.78841		758.28	2.18351		758.28	0.53206		916.215	0.01821
758.692	55.9569		758.692	2.43215		758.692	2.7507		758.692	1.51318		916.656	0.01657
759.104	56.3673		759.104	0.98254		759.104	3.21719		759.104	2.83097		917.098	0.01415
759.516	56.5877		759.516	2.43991		759.516	3.59149		759.516	3.3509		917.539	0.01219
759.927	56.6283		759.927	3.28696		759.927	3.86042		759.927	4.2858		917.981	0.01234
760.339	56.3931		760.339	2.20435		760.339	3.78314		760.339	6.89822		918.423	0.01171
760.751	56.4712		760.751	0.19128		760.751	3.48568		760.751	6.45306		918.864	0.01068
761.163	56.5989		761.163	-2.05553		761.163	3.21776		761.163	4.55102		919.306	0.00802
761.575	56.1983		761.575	-5.75098		761.575	3.01318		761.575	4.25002		919.748	0.00511
761.987	55.7645		761.987	-6.47551		761.987	2.56983		761.987	2.40979		920.189	0.00546
762.399	55.498		762.399	-10.2094		762.399	1.97693		762.399	-0.62494		920.631	0.00542
762.811	54.9077		762.811	-9.19483		762.811	1.32348		762.811	-3.14473		921.073	0.00751
763.223	54.7255		763.223	-4.19467		763.223	0.76105		763.223	-4.46259		921.514	0.00474
763.635	54.6234		763.635	-0.4302		763.635	0.45358		763.635	-4.54986		921.956	0.0045
764.047	54.6582		764.047	0.36498		764.047	0.38514		764.047	-3.80538		922.397	0.0036
764.459	55.2492		764.459	-0.89959		764.459	0.39886		764.459	-2.9831		922.839	0.0055
764.871	55.6751		764.871	-6.89793		764.871	0.11534		764.871	-3.70556		923.281	0.00452
765.283	56.1689		765.283	-9.56715		765.283	-0.12539		765.283	-4.14804		923.722	0.00171
765.695	56.5365		765.695	-8.90128		765.695	-0.1812		765.695	-5.08799		924.164	0.00156
766.106	56.444		766.106	-10.9554		766.106	-0.01949		766.106	-4.75354		924.606	0.00115
766.518	56.567		766.518	-8.71197		766.518	0.13108		766.518	-4.55645		925.047	-3.56248e-05
766.93	56.5587		766.93	1.65191		766.93	0.29389		766.93	-3.97626		925.489	0.00144
767.342	56.4735		767.342	5.44826		767.342	0.47096		767.342	-2.7147		925.931	0.000967478
767.754	56.1828		767.754	6.1071		767.754	0.77993		767.754	-1.76837		926.372	7.83089e-05
768.166	55.9895		768.166	5.59989		768.166	0.98353		768.166	-1.42072		926.814	0.000628133
768.578	55.9233		768.578	5.4893		768.578	1.03965		768.578	-1.02389		927.255	-0.00175
768.99	55.6952		768.99	5.81983		768.99	0.87176		768.99	0.08315		927.697	-0.000452362
769.402	55.6936		769.402	5.21358		769.402	0.74347		769.402	1.99668		928.139	-0.00172
769.814	55.9278		769.814	3.11531		769.814	0.6988		769.814	3.82548		928.58	-0.00109
770.226	55.9094		770.226	-0.13231		770.226	0.57009		770.226	4.08925		929.022	-0.00112
770.638	55.9729		770.638	-1.38077		770.638	0.53073		770.638	3.70056		929.464	-0.00283
771.05	55.7021		771.05	2.06045		771.05	0.49686		771.05	4.87772		929.905	-0.000790851
771.462	55.4575		771.462	1.38738		771.462	0.24911		771.462	5.5606		930.347	0.00018676
771.873	55.3342		771.873	2.2387		771.873	-0.29993		771.873	4.24782		930.789	-0.00117
772.285	55.5409		772.285	-0.17475		772.285	-0.98519		772.285	2.95488		931.23	-0.00205
772.697	55.4977		772.697	1.73701		772.697	-1.74971		772.697	2.77065		931.672	-0.00214
773.109	55.7168		773.109	4.19094		773.109	-2.46346		773.109	2.62467		932.114	-0.00264
773.521	55.9784		773.521	3.81691		773.521	-2.74184		773.521	0.69147		932.555	-0.00187
773.933	56.538		773.933	0.87183		773.933	-2.77885		773.933	-0.94633		932.997	-0.000519073
774.345	56.6855		774.345	-2.91124		774.345	-2.8069		774.345	-0.87085		933.438	-4.23658e-05
774.757	56.4017		774.757	-1.3823		774.757	-3.0254		774.757	-1.21967		933.88	8.28027e-05
775.169	56.1086		775.169	2.02492		775.169	-3.05568		775.169	-2.12599		934.322	0.000487799
775.581	56.0138		775.581	3.43351		775.581	-2.92085		775.581	-3.59488		934.763	0.000926403
775.993	56.2687		775.993	2.28223		775.993	-2.79036		775.993	-3.46702		935.205	-0.000834112
776.405	56.5516		776.405	4.26979		776.405	-2.67978		776.405	-3.77314		935.647	-0.00273
776.817	56.1208		776.817	5.726		776.817	-2.41814		776.817	-3.51021		936.088	0.000240988
777.229	55.3562		777.229	5.24196		777.229	-2.3598		777.229	-2.94506		936.53	0.000651365
777.64	54.5582		777.64	6.46485		777.64	-2.40918		777.64	-2.11561		936.972	-0.000236759
778.052	54.4106		778.052	5.48176		778.052	-2.52527		778.052	-1.73631		937.413	9.36012e-05
778.464	54.3407		778.464	6.20772		778.464	-2.82755		778.464	0.19837		937.855	0.00075902
778.876	54.4627		778.876	3.82824		778.876	-3.17982		778.876	2.6829		938.297	0.00105
779.288	55.0641		779.288	1.08092		779.288	-3.3949		779.288	4.52307		938.738	0.00143
779.7	55.2199		779.7	1.31629		779.7	-3.63715		779.7	4.73027		939.18	0.000284982
780.112	55.2543		780.112	1.12496		780.112	-4.10707		780.112	5.27934		939.621	-0.000122472
780.524	55.4922		780.524	4.07792		780.524	-4.61481		780.524	7.47942		940.063	0.000917494
780.936	55.3496		780.936	1.14446		780.936	-5.21819		780.936	10.0709		940.505	0.00108
781.348	55.162		781.348	-6.75291		781.348	-5.90961		781.348	11.9977		940.946	0.000547687
781.76	55.0016		781.76	-8.19522		781.76	-6.52719		781.76	14.4447		941.388	0.000473705
782.172	55.2411		782.172	-11.3512		782.172	-6.94762		782.172	16.0775		941.83	0.00154
782.584	55.3473		782.584	-15.1256		782.584	-7.08221		782.584	17.9733		942.271	0.00158
782.996	55.5744		782.996	-14.0557		782.996	-6.81168		782.996	21.0596		942.713	0.00181
783.407	56.1102		783.407	-10.6458		783.407	-6.18601		783.407	24.4121		943.155	0.00477
783.819	56.2481		783.819	-8.6608		783.819	-5.63019		783.819	29.5775		943.596	0.00611
784.231	55.9867		784.231	-6.03831		784.231	-5.05116		784.231	35.1817		944.038	0.00564
784.643	55.6269		784.643	-3.03213		784.643	-4.40019		784.643	40.5967		944.479	0.0018
785.055	55.6255		785.055	-4.25523		785.055	-3.51785		785.055	45.613		944.921	0.0031
785.467	56.026		785.467	-3.45655		785.467	-2.40748		785.467	51.2468		945.363	0.00207
785.879	56.2317		785.879	-3.05302		785.879	-1.21668		785.879	57.0198		945.804	-0.000176876
786.291	56.0552		786.291	-2.26693		786.291	0.000258989		786.291	62.2326		946.246	0.000256295
786.703	55.4259		786.703	-5.96721		786.703	1.23086		786.703	66.2341		946.688	-0.00178
787.115	55.1729		787.115	-7.63634		787.115	2.26154		787.115	69.1234		947.129	-0.000174598
787.527	55.0467		787.527	-6.66978		787.527	3.32471		787.527	70.2171		947.571	0.000490841
787.939	55.1725		787.939	-10.4373		787.939	4.33695		787.939	69.1006		948.013	-0.00397
788.351	55.1317		788.351	-10.9077		788.351	5.17272		788.351	67.2857		948.454	-0.00222
788.763	55.2175		788.763	-10.2855		788.763	5.8126		788.763	63.9491		948.896	-0.00363
789.174	55.2835		789.174	-8.3033		789.174	6.29176		789.174	60.1887		949.338	-0.00269
789.586	55.025		789.586	-5.04201		789.586	6.61533		789.586	56.5794		949.779	-0.0017
789.998	54.8671		789.998	-1.70707		789.998	6.8775		789.998	51.6009		950.221	-0.00182
790.41	54.797		790.41	1.59322		790.41	6.89124		790.41	46.1682		950.662	-0.00166
790.822	54.4754		790.822	-0.31614		790.822	6.60199		790.822	40.8404		951.104	-0.00262
791.234	54.4904		791.234	-0.6699		791.234	6.33572		791.234	35.0616		951.546	-0.00579
791.646	54.8695		791.646	1.2572		791.646	6.14796		791.646	28.3821		951.987	-0.00577
792.058	55.3169		792.058	5.16899		792.058	5.90284		792.058	20.9525		952.429	-0.00534
792.47	55.5745		792.47	9.96254		792.47	5.54813		792.47	15.2178		952.871	-0.00289
792.882	55.4212		792.882	17.613		792.882	5.31307		792.882	11.8004		953.312	-0.00409
793.294	55.4907		793.294	22.391		793.294	5.15305		793.294	7.82998		953.754	-0.00328
793.706	55.5286		793.706	25.0125		793.706	5.00108		793.706	5.61823		954.196	-0.00327
794.118	55.7559		794.118	27.3695		794.118	5.02718		794.118	3.36161		954.637	-0.00614
794.53	55.8384		794.53	26.694		794.53	4.99786		794.53	2.72347		955.079	-0.00198
794.942	56.0488		794.942	25.0749		794.942	5.0267		794.942	2.29612		955.521	-0.00375
795.353	56.115		795.353	24.2196		795.353	5.14715		795.353	2.01413		955.962	-0.00444
795.765	56.2214		795.765	20.458		795.765	5.29546		795.765	1.12345		956.404	-0.00265
796.177	56.3142		796.177	17.8821		796.177	5.54557		796.177	0.53442		956.845	-0.00203
796.589	56.5644		796.589	9.94582		796.589	5.7671		796.589	0.86257		957.287	-0.00178
797.001	57.0326		797.001	7.99039		797.001	5.97508		797.001	-0.02932		957.729	-0.00197
797.413	57.3714		797.413	4.86091		797.413	6.17262		797.413	-1.51988		958.17	-0.00342
797.825	57.4073		797.825	-1.15205		797.825	6.25204		797.825	-2.20621		958.612	-0.00307
798.237	57.1266		798.237	-4.97515		798.237	6.19904		798.237	-2.49708		959.054	-0.000970239
798.649	56.9321		798.649	-7.2513		798.649	5.96367		798.649	-2.63519		959.495	-0.00169
799.061	57.0028		799.061	-8.01349		799.061	5.65814		799.061	-2.46268		959.937	-0.00106
799.473	56.732		799.473	-10.6138		799.473	5.30836		799.473	-1.32943		960.379	-0.0002672
799.885	56.7961		799.885	-14.0707		799.885	4.83183		799.885	-2.32275		960.82	0.00166
800.297	56.6523		800.297	-13.3069		800.297	4.04263		800.297	-2.91918		961.262	0.0047
800.708	56.5249		800.708	-13.5113		800.708	3.11606		800.708	-2.96986		961.703	0.0035
801.12	56.3316		801.12	-14.2956		801.12	2.28018		801.12	-3.80225		962.145	0.00157
801.532	56.028		801.532	-13.664		801.532	1.47624		801.532	-4.98621		962.587	0.00144
801.944	55.7199		801.944	-12.3578		801.944	0.60302		801.944	-4.92174		963.028	-0.000727037
802.356	55.1687		802.356	-11.1374		802.356	-0.17267		802.356	-3.81226		963.47	0.000254298
802.768	54.5363		802.768	-10.1291		802.768	-0.73778		802.768	-1.98364		963.912	-0.000313536
803.18	54.5273		803.18	-9.67686		803.18	-1.36409		803.18	-1.39939		964.353	0.000155137
803.592	54.6266		803.592	-6.3516		803.592	-2.04105		803.592	-0.52522		964.795	0.000966615
804.004	54.4744		804.004	-2.76583		804.004	-2.65065		804.004	-0.24603		965.237	0.00175
804.416	54.0412		804.416	-1.67252		804.416	-3.32549		804.416	0.46387		965.678	-0.00103
804.828	53.8969		804.828	0.75379		804.828	-3.80959		804.828	1.36441		966.12	-0.00196
805.24	54.1215		805.24	3.99884		805.24	-4.15697		805.24	1.829		966.562	-0.000261798
805.652	54.6231		805.652	5.19287		805.652	-4.46495		805.652	2.39474		967.003	-0.0011
806.064	55.1045		806.064	6.23228		806.064	-4.73287		806.064	4.00129		967.445	-0.00145
806.476	55.8359		806.476	6.48956		806.476	-5.03517		806.476	4.78651		967.886	-0.00126
806.887	56.4211		806.887	9.58263		806.887	-5.21635		806.887	3.19727		968.328	-0.00206
807.299	56.8092		807.299	9.09216		807.299	-5.33151		807.299	2.08746		968.77	-0.00147
807.711	57.0375		807.711	5.60323		807.711	-5.48641		807.711	1.75682		969.211	-0.00148
808.123	57.0886		808.123	4.16779		808.123	-5.53972		808.123	0.84671		969.653	-0.00126
808.535	57.5847		808.535	3.55842		808.535	-5.51753		808.535	0.56273		970.095	-0.00159
808.947	58.1877		808.947	-0.74082		808.947	-5.35349		808.947	0.76776		970.536	-0.0022
809.359	58.3451		809.359	-6.03623		809.359	-5.26323		809.359	1.08842		970.978	-0.00156
809.771	58.7205		809.771	-6.44901		809.771	-5.25723		809.771	0.44996		971.42	0.000663495
810.183	58.6654		810.183	-1.7267		810.183	-5.15067		810.183	-0.04737		971.861	-0.00185
810.595	58.7828		810.595	0.7056		810.595	-4.81905		810.595	-1.25242		972.303	-0.00215
811.007	59.01		811.007	2.11288		811.007	-4.36851		811.007	-2.14315		972.745	0.000253735
811.419	59.1862		811.419	0.82502		811.419	-3.65224		811.419	-1.87802		973.186	-0.00113
811.831	59.1841		811.831	-1.37229		811.831	-2.66894		811.831	-1.17436		973.628	-0.00175
812.243	59.2016		812.243	0.20846		812.243	-1.73002		812.243	-1.06718		974.069	-0.00108
812.654	59.1266		812.654	2.23681		812.654	-0.99236		812.654	-0.42413		974.511	-0.00258
813.066	59.1565		813.066	4.70067		813.066	-0.4567		813.066	-0.22848		974.953	6.06873e-05
813.478	59.0118		813.478	4.23906		813.478	0.21552		813.478	0.6137		975.394	0.000852397
813.89	58.5932		813.89	1.57798		813.89	0.90354		813.89	1.23656		975.836	-0.000530231
814.302	58.1758		814.302	-0.65422		814.302	1.59032		814.302	1.62602		976.278	-0.00208
814.714	58.0104		814.714	0.37041		814.714	2.2147		814.714	1.78514		976.719	-0.00241
815.126	58.0575		815.126	1.57898		815.126	2.66817		815.126	2.34273		977.161	-0.00157
815.538	57.9362		815.538	4.10609		815.538	2.89407		815.538	1.87451		977.603	-0.00052066
815.95	57.5467		815.95	5.73999		815.95	3.01543		815.95	1.5073		978.044	-0.00169
816.362	57.2687		816.362	9.04001		816.362	3.08148		816.362	0.80015		978.486	0.000737049
816.774	57.0879		816.774	7.59564		816.774	3.2631		816.774	-0.41885		978.927	0.000485047
817.186	56.8283		817.186	2.3964		817.186	3.35813		817.186	-0.75269		979.369	0.00132
817.598	56.7144		817.598	-0.99967		817.598	3.33452		817.598	0.20742		979.811	0.00143
818.01	56.4152		818.01	-2.76911		818.01	3.28772		818.01	0.35081		980.252	-0.0011
818.422	56.482		818.422	-4.69384		818.422	2.96645		818.422	0.85036		980.694	-0.000696804
818.833	56.4436		818.833	-5.31673		818.833	2.25247		818.833	1.02504		981.136	0.000489455
819.245	56.4084		819.245	-3.58008		819.245	1.32		819.245	1.50585		981.577	0.000954529
819.657	56.1112		819.657	-0.6874		819.657	0.43013		819.657	0.93462		982.019	-0.000743506
820.069	55.773		820.069	0.56103		820.069	-0.39682		820.069	-1.19868		982.461	-0.000565329
820.481	55.8513		820.481	1.78879		820.481	-1.25474		820.481	-3.36455		982.902	8.0738e-05
820.893	56.145		820.893	-0.47727		820.893	-2.11296		820.893	-3.35906		983.344	0.00179
821.305	56.3365		821.305	-3.53272		821.305	-2.79127		821.305	-2.38362		983.785	0.000807125
821.717	56.3243		821.717	-1.29372		821.717	-3.45369		821.717	-2.04377		984.227	0.000521798
822.129	56.7043		822.129	-1.08278		822.129	-4.29495		822.129	-1.95129		984.669	-0.00159
822.541	56.7311		822.541	-4.52408		822.541	-5.33743		822.541	-1.22403		985.11	0.000385369
822.953	56.7468		822.953	-9.71577		822.953	-6.41441		822.953	-1.65105		985.552	-0.000180328
823.365	56.6726		823.365	-14.8674		823.365	-7.3474		823.365	-1.82797		985.994	-0.000984553
823.777	56.6547		823.777	-13.8399		823.777	-8.28716		823.777	-1.75375		986.435	0.00227
824.188	56.7333		824.188	-7.48287		824.188	-9.27235		824.188	-1.99402		986.877	9.99529e-06
824.6	56.7808		824.6	-7.78623		824.6	-10.3601		824.6	-0.99488		987.319	0.00255
825.012	56.9242		825.012	-6.15023		825.012	-11.386		825.012	-0.99877		987.76	-0.000955278
825.424	57.0248		825.424	-6.4563		825.424	-12.2609		825.424	-0.34672		988.202	0.00135
825.836	57.1467		825.836	-8.22146		825.836	-12.8324		825.836	0.72743		988.644	-0.000633727
826.248	57.3936		826.248	-7.89814		826.248	-13.0307		826.248	1.2795		989.085	0.00108
826.66	57.776		826.66	-11.1743		826.66	-12.8347		826.66	1.35416		989.527	0.00104
827.072	58.3224		827.072	-15.2365		827.072	-12.4289		827.072	2.02395		989.968	-0.000129929
827.484	58.8283		827.484	-16.3846		827.484	-11.8147		827.484	3.84182		990.41	-0.00079824
827.896	59.2269		827.896	-17.1708		827.896	-11.1271		827.896	4.19492		990.852	0.000613546
828.308	59.8321		828.308	-16.132		828.308	-10.4602		828.308	4.09776		991.293	0.000964801
828.72	60.252		828.72	-14.6441		828.72	-9.59678		828.72	3.38773		991.735	-2.74932e-05
829.132	60.3297		829.132	-15.41		829.132	-8.34994		829.132	2.16014		992.177	-6.56526e-05
829.544	60.0796		829.544	-13.7647		829.544	-6.80041		829.544	-0.07113		992.618	0.000846857
829.956	60.0999		829.956	-12.5473		829.956	-5.19769		829.956	-1.04428		993.06	0.000120666
830.367	60.0941		830.367	-9.71018		830.367	-3.42053		830.367	-0.8256		993.502	-0.000516669
830.779	60.1333		830.779	-7.55381		830.779	-1.49369		830.779	-0.213		993.943	0.000216863
831.191	60.0746		831.191	-2.2936		831.191	0.32159		831.191	0.49228		994.385	0.00102
831.603	59.9563		831.603	5.08823		831.603	2.12954		831.603	0.59478		994.826	0.000961707
832.015	60.1073		832.015	4.37186		832.015	3.93783		832.015	-0.4782		995.268	0.002
832.427	59.9593		832.427	6.27057		832.427	5.50746		832.427	-1.45813		995.71	-0.0016
832.839	59.6717		832.839	11.4591		832.839	6.87784		832.839	-2.06432		996.151	-0.00105
833.251	59.2405		833.251	17.6849		833.251	8.13898		833.251	-1.18982		996.593	-0.000378919
833.663	58.8019		833.663	23.5485		833.663	9.27722		833.663	-0.38657		997.035	0.000925215
834.075	58.3874		834.075	23.0681		834.075	10.3083		834.075	-1.24981		997.476	0.000639898
834.487	57.9066		834.487	19.8385		834.487	11.2649		834.487	-0.70569		997.918	-0.00127
834.899	57.4581		834.899	19.0612		834.899	12.0963		834.899	-1.26317		998.36	-0.000606699
835.311	57.0675		835.311	16.238		835.311	12.7986		835.311	0.70171		998.801	-0.000598833
835.723	56.6764		835.723	14.0068		835.723	13.5376		835.723	0.83198		999.243	0.00123
836.134	56.369		836.134	10.9402		836.134	14.387		836.134	0.02352		999.685	-0.000539086
836.546	56.2575		836.546	3.24132		836.546	15.3271		836.546	-0.80601		1000.13	-0.000954749
836.958	56.4558		836.958	-3.08653		836.958	16.2306		836.958	-0.98996		1000.57	-0.000400133
837.37	56.6127		837.37	-2.88318		837.37	17.0648		837.37	-0.15441		1001.01	0.00114
837.782	56.6955		837.782	3.43083		837.782	17.5564		837.782	-0.57557		1001.45	0.000590808
838.194	56.6076		838.194	4.45524		838.194	17.8529		838.194	-1.26962		1001.89	-0.00174
838.606	56.6059		838.606	3.12784		838.606	17.9789		838.606	-1.65173		1002.33	-0.000376023
839.018	56.5052		839.018	2.68774		839.018	17.8217		839.018	-1.71012		1002.78	0.00317
839.43	56.5454		839.43	3.34978		839.43	17.4347		839.43	-1.36669		1003.22	0.00307
839.842	56.5672		839.842	4.91403		839.842	16.7803		839.842	-0.70753		1003.66	0.000792778
840.254	56.6687		840.254	8.04687		840.254	15.8686		840.254	-0.56305		1004.1	-0.00133
840.666	57.2749		840.666	12.3981		840.666	14.5834		840.666	-0.76802		1004.54	-0.000203503
841.078	57.727		841.078	14.8473		841.078	13.0477		841.078	0.12736		1004.98	-0.000344545
841.49	58.2876		841.49	18.23		841.49	11.5063		841.49	0.53526		1005.43	0.00153
841.901	58.7563		841.901	18.4534		841.901	9.74744		841.901	0.72125		1005.87	0.00222
842.313	58.9499		842.313	19.2439		842.313	7.68856		842.313	0.87141		1006.31	0.000467036
842.725	59.1476		842.725	20.5201		842.725	5.44586		842.725	1.24701		1006.75	0.000209554
843.137	59.2725		843.137	20.6652		843.137	3.11609		843.137	1.60285		1007.19	0.00281
843.549	59.1374		843.549	19.982		843.549	0.86324		843.549	0.90317		1007.63	0.00159
843.961	59.1206		843.961	19.4841		843.961	-1.24898		843.961	0.53864		1008.08	6.52146e-05
844.373	58.8859		844.373	16.823		844.373	-3.22754		844.373	0.70379		1008.52	0.00102
844.785	58.9549		844.785	10.026		844.785	-5.12858		844.785	0.23945		1008.96	0.0021
845.197	59.0026		845.197	6.30801		845.197	-6.70951		845.197	0.36281		1009.4	0.00125
845.609	59.1616		845.609	2.02648		845.609	-7.7751		845.609	-0.54488		1009.84	0.00122
846.021	59.3692		846.021	-2.88407		846.021	-8.41701		846.021	-1.87514		1010.28	0.00151
846.433	59.5635		846.433	-7.83847		846.433	-8.72367		846.433	-2.30508		1010.73	0.000669516
846.845	59.668		846.845	-8.04374		846.845	-8.86182		846.845	-1.42797		1011.17	0.000646025
847.257	59.3445		847.257	-4.99615		847.257	-8.93689		847.257	-0.5889		1011.61	0.00246
847.668	59.0613		847.668	-1.74831		847.668	-9.05155		847.668	0.10057		1012.05	0.00373
848.08	58.7505		848.08	-6.05153		848.08	-9.04618		848.08	1.26698		1012.49	0.00332
848.492	58.7121		848.492	-8.21116		848.492	-8.97539		848.492	1.95745		1012.93	0.00234
848.904	58.6901		848.904	-8.70283		848.904	-8.77119		848.904	2.47123		1013.38	0.00115
849.316	58.7161		849.316	-10.1952		849.316	-8.33083		849.316	2.78403		1013.82	0.00382
849.728	58.5985		849.728	-13.1579		849.728	-7.64607		849.728	2.46667		1014.26	0.00265
850.14	58.4681		850.14	-16.8386		850.14	-6.9892		850.14	1.97273		1014.7	0.00152
850.552	58.5339		850.552	-16.1495		850.552	-6.3471		850.552	1.81655		1015.14	0.00446
850.964	58.354		850.964	-17.7549		850.964	-5.69166		850.964	3.00485		1015.58	0.00276
851.376	58.1832		851.376	-12.3514		851.376	-4.95197		851.376	3.11402		1016.03	0.00557
851.788	57.9174		851.788	-7.84671		851.788	-4.16439		851.788	3.85336		1016.47	0.00422
852.2	57.6783		852.2	-7.17527		852.2	-3.29015		852.2	4.00076		1016.91	0.00317
852.612	57.5348		852.612	-6.80211		852.612	-2.50887		852.612	4.32896		1017.35	0.00563
853.024	57.2471		853.024	-5.19105		853.024	-1.83312		853.024	3.77178		1017.79	0.00499
853.435	56.9625		853.435	-5.02397		853.435	-1.10839		853.435	2.03999		1018.23	0.0048
853.847	57.2784		853.847	-5.21611		853.847	-0.40991		853.847	0.59811		1018.68	0.0055
854.259	57.5648		854.259	-9.26379		854.259	0.36899		854.259	-1.77845		1019.12	0.00572
854.671	57.9368		854.671	-9.20279		854.671	1.22113		854.671	-2.7198		1019.56	0.00427
855.083	57.931		855.083	-9.51527		855.083	2.13696		855.083	-2.58479		1020	0.00486
855.495	57.8502		855.495	-8.56333		855.495	2.95003		855.495	-3.15365		1020.44	0.00434
855.907	57.7212		855.907	-6.94199		855.907	3.56053		855.907	-4.20745		1020.88	0.0037
856.319	57.5752		856.319	-4.05791		856.319	3.99628		856.319	-4.21657		1021.32	0.00574
856.731	57.315		856.731	-1.33808		856.731	4.16234		856.731	-3.69676		1021.77	0.00533
857.143	57.1137		857.143	2.455		857.143	3.96265		857.143	-3.09015		1022.21	0.00246
857.555	57.2685		857.555	4.51844		857.555	3.34913		857.555	-2.74996		1022.65	0.00244
857.967	57.3867		857.967	4.27711		857.967	2.66631		857.967	-3.25893		1023.09	0.000656878
858.379	57.779		858.379	4.24677		858.379	1.86137		858.379	-3.91721		1023.53	0.00339
858.791	58.3583		858.791	5.68343		858.791	0.92606		858.791	-3.9328		1023.97	0.00374
859.203	58.6958		859.203	8.64984		859.203	-0.15179		859.203	-3.53719		1024.42	0.00149
859.614	58.6526		859.614	9.45281		859.614	-1.28109		859.614	-3.03873		1024.86	0.00327
860.026	58.4373		860.026	8.68782		860.026	-2.69559		860.026	-2.48806		1025.3	0.00134
860.438	58.3253		860.438	12.321		860.438	-4.27601		860.438	-1.59814		1025.74	0.00332
860.85	57.9381		860.85	7.25267		860.85	-5.83542		860.85	-0.13353		1026.18	0.00143
861.262	57.8234		861.262	6.87555		861.262	-7.27535		861.262	0.32096		1026.62	0.00181
861.674	57.8561		861.674	6.51624		861.674	-8.54314		861.674	1.60556		1027.07	0.00188
862.086	58.0332		862.086	2.32436		862.086	-9.78568		862.086	2.57477		1027.51	0.00259
862.498	58.1898		862.498	-2.67073		862.498	-11.1706		862.498	3.03042		1027.95	0.00109
862.91	58.2194		862.91	-7.62694		862.91	-12.4558		862.91	2.54315		1028.39	0.000856559
863.322	58.275		863.322	-11.4309		863.322	-13.6851		863.322	1.18662		1028.83	-0.000525463
863.734	58.2876		863.734	-17.2956		863.734	-14.6217		863.734	0.79745		1029.27	0.000326938
864.146	58.1423		864.146	-22.9936		864.146	-15.092		864.146	0.41526		1029.72	-0.000359687
864.558	57.8164		864.558	-23.6953		864.558	-15.2904		864.558	0.9091		1030.16	-0.000218823
864.97	57.4285		864.97	-24.9568		864.97	-15.1868		864.97	0.76		1030.6	0.000404359
865.381	57.0654		865.381	-24.6501		865.381	-14.859		865.381	-0.51656		1031.04	0.000513444
865.793	56.6014		865.793	-22.0529		865.793	-14.1599		865.793	-0.81168		1031.48	-1.5022e-05
866.205	56.3833		866.205	-21.2138		866.205	-13.1479		866.205	-0.74149		1031.92	0.000114036
866.617	56.4853		866.617	-24.5949		866.617	-12.0055		866.617	0.21936		1032.37	-0.000576511
867.029	56.6175		867.029	-22.1472		867.029	-10.701		867.029	1.2857		1032.81	-0.00204
867.441	56.7722		867.441	-19.5519		867.441	-9.17161		867.441	1.04032		1033.25	-0.00218
867.853	57.0294		867.853	-11.7118		867.853	-7.28757		867.853	1.00954		1033.69	-0.000917357
868.265	57.234		868.265	-6.22131		868.265	-5.31378		868.265	2.00576		1034.13	6.42744e-05
868.677	57.351		868.677	0.85512		868.677	-3.28747		868.677	2.73474		1034.57	0.00161
869.089	57.2916		869.089	7.03626		869.089	-1.16546		869.089	2.9517		1035.02	0.000405263
869.501	57.1861		869.501	8.43064		869.501	1.00045		869.501	2.46073		1035.46	-0.0015
869.913	57.0818		869.913	9.38433		869.913	3.14162		869.913	1.60295		1035.9	-0.0024
870.325	57.1504		870.325	15.7411		870.325	5.22489		870.325	1.34026		1036.34	-0.000543513
870.737	57.2203		870.737	10.7613		870.737	7.14604		870.737	2.48036		1036.78	-0.0022
871.148	57.6137		871.148	11.9122		871.148	8.92251		871.148	3.0259		1037.22	-0.00326
871.56	57.6819		871.56	14.2922		871.56	10.5363		871.56	2.65367		1037.67	-0.000629293
871.972	57.7984		871.972	16.6978		871.972	11.8652		871.972	1.87205		1038.11	-0.000768755
872.384	57.8239		872.384	14.0781		872.384	12.8971		872.384	0.38162		1038.55	-0.00268
872.796	57.735		872.796	9.95587		872.796	13.7137		872.796	-0.77803		1038.99	-0.00307
873.208	57.7541		873.208	8.82091		873.208	14.3071		873.208	-2.29247		1039.43	-0.00204
873.62	57.7162		873.62	4.26698		873.62	14.9691		873.62	-2.51438		1039.87	-0.00207
874.032	57.7656		874.032	3.86012		874.032	15.5393		874.032	-2.22353		1040.32	-0.00206
874.444	57.6107		874.444	6.94472		874.444	15.9344		874.444	-1.51223		1040.76	-0.00241
874.856	57.4882		874.856	8.42682		874.856	16.2316		874.856	-1.81882		1041.2	-0.0016
875.268	57.2944		875.268	9.86313		875.268	16.1893		875.268	-1.65633		1041.64	9.59605e-05
875.68	57.0296		875.68	9.83245		875.68	15.8143		875.68	-0.91753		1042.08	-0.00114
876.092	57.2776		876.092	8.70315		876.092	15.1411		876.092	0.14228		1042.52	-0.00236
876.504	57.5496		876.504	5.75226		876.504	14.2309		876.504	1.99648		1042.97	-0.00208
876.915	57.505		876.915	13.1202		876.915	13.2298		876.915	1.7991		1043.41	-0.00378
877.327	57.5905		877.327	16.7413		877.327	12.0747		877.327	1.09655		1043.85	-0.00447
877.739	57.7415		877.739	17.7687		877.739	10.9164		877.739	0.64576		1044.29	9.79177e-05
878.151	57.8695		878.151	19.2309		878.151	9.9524		878.151	-0.4625		1044.73	-0.00147
878.563	58.0448		878.563	23.6629		878.563	9.14492		878.563	-1.50301		1045.17	0.000871584
878.975	58.2709		878.975	24.6974		878.975	8.38988		878.975	-3.02173		1045.62	-0.00136
879.387	58.2824		879.387	22.0858		879.387	7.56551		879.387	-3.4948		1046.06	-0.0016
879.799	58.1111		879.799	19.0086		879.799	6.77648		879.799	-2.51831		1046.5	-0.00168
880.211	57.9581		880.211	14.0043		880.211	5.8481		880.211	-1.33546		1046.94	-0.00225
880.623	57.8294		880.623	3.83112		880.623	4.76131		880.623	-1.0291		1047.38	-0.000263459
881.035	57.6131		881.035	0.62867		881.035	3.80703		881.035	-1.70568		1047.82	-0.000797765
881.447	57.4427		881.447	0.18198		881.447	2.84791		881.447	-2.84774		1048.27	-0.00286
881.859	57.6475		881.859	-0.6522		881.859	1.95131		881.859	-2.82665		1048.71	-0.00141
882.271	57.7297		882.271	-6.99416		882.271	1.24896		882.271	-1.48305		1049.15	0.000331462
882.683	57.5117		882.683	-9.13357		882.683	0.60771		882.683	-0.4316		1049.59	-0.000246177
883.094	57.4007		883.094	-10.5489		883.094	-0.10864		883.094	-0.38526		1050.03	-0.000517947
883.506	57.0512		883.506	-10.4426		883.506	-0.75121		883.506	-0.04753		1050.47	-0.000546684
883.918	56.9744		883.918	-6.48859		883.918	-1.41945		883.918	0.68775		1050.91	-0.000233077
884.33	56.7522		884.33	-4.50348		884.33	-2.05604		884.33	1.36783		1051.36	-0.00113
884.742	56.3273		884.742	-6.91324		884.742	-2.84113		884.742	1.68383		1051.8	-0.0016
885.154	55.892		885.154	-5.48367		885.154	-3.87308		885.154	2.29427		1052.24	-0.00131
885.566	55.7342		885.566	-6.71673		885.566	-4.889		885.566	2.73675		1052.68	-0.00186
885.978	55.9525		885.978	-4.39848		885.978	-5.85119		885.978	2.52644		1053.12	-0.00384
886.39	56.1829		886.39	-1.7479		886.39	-6.78636		886.39	3.43746		1053.56	-0.00363
886.802	56.0146		886.802	1.20004		886.802	-7.78317		886.802	2.29675		1054.01	-0.00148
887.214	56.0295		887.214	-2.54451		887.214	-8.7581		887.214	1.39724		1054.45	-0.00114
887.626	56.2628		887.626	-5.26987		887.626	-9.4595		887.626	1.2928		1054.89	-0.000846315
888.038	56.5462		888.038	-1.70062		888.038	-9.9896		888.038	0.60055		1055.33	-0.00474
888.45	56.7074		888.45	1.11886		888.45	-10.4085		888.45	0.22798		1055.77	-0.00395
888.861	56.5657		888.861	-1.02848		888.861	-10.734		888.861	0.05643		1056.21	-0.00163
889.273	56.4941		889.273	-6.85981		889.273	-11.093		889.273	0.90981		1056.66	-7.10701e-05
889.685	56.3609		889.685	-11.8095		889.685	-11.4617		889.685	1.37659		1057.1	0.000662399
890.097	56.3491		890.097	-13.6974		890.097	-11.8993		890.097	0.43773		1057.54	-0.000466633
890.509	56.4995		890.509	-12.7563		890.509	-12.3831		890.509	-0.83127		1057.98	-7.3917e-05
890.921	56.5718		890.921	-14.2342		890.921	-12.9021		890.921	-1.109		1058.42	-0.00148
891.333	56.7389		891.333	-12.3423		891.333	-13.4891		891.333	-1.11746		1058.86	-0.000665552
891.745	56.8545		891.745	-12.251		891.745	-14.1076		891.745	-0.6742		1059.31	-0.0003269
892.157	56.8491		892.157	-12.9692		892.157	-14.6545		892.157	-0.22118		1059.75	-0.00158
892.569	56.6849		892.569	-9.06197		892.569	-15.1866		892.569	-1.15057		1060.19	0.000595528
892.981	56.9981		892.981	-6.37438		892.981	-15.7316		892.981	-1.63386		1060.63	-0.00218
893.393	56.9917		893.393	-3.59241		893.393	-16.1478		893.393	-1.34808		1061.07	-0.00102
893.805	57.0413		893.805	-3.24854		893.805	-16.4687		893.805	-0.40118		1061.51	-0.000451498
894.216	56.9123		894.216	-6.83001		894.216	-16.6469		894.216	-0.22704		1061.96	-0.00101
894.628	56.8665		894.628	-9.35592		894.628	-16.8263		894.628	-0.3231		1062.4	-0.000696772
895.04	56.8317		895.04	-7.28809		895.04	-16.8774		895.04	-1.35747		1062.84	0.000235015
895.452	56.8133		895.452	-9.29196		895.452	-16.6507		895.452	-2.18447		1063.28	-0.00153
895.864	56.8522		895.864	-8.03518		895.864	-16.0397		895.864	-1.96792		1063.72	-0.00287
896.276	56.7711		896.276	-6.36564		896.276	-14.9417		896.276	-0.32787		1064.16	-0.00124
896.688	56.4159		896.688	-5.50151		896.688	-13.3757		896.688	-1.13542		1064.61	-0.00202
897.1	56.6501		897.1	-10.005		897.1	-11.2023		897.1	-0.80284		1065.05	-0.00383
897.512	56.7781		897.512	-12.7065		897.512	-8.35923		897.512	-0.2134		1065.49	-0.00336
897.924	56.3695		897.924	-11.2467		897.924	-4.82789		897.924	-1.18121		1065.93	-0.00173
898.336	56.0363		898.336	-8.96091		898.336	-0.50589		898.336	-1.66427		1066.37	-0.00141
898.748	55.771		898.748	-12.8079		898.748	4.40292		898.748	-1.01036		1066.81	-0.00309
899.16	55.8735		899.16	-14.1443		899.16	9.57813		899.16	-0.91323		1067.26	-0.00291
899.572	55.8024		899.572	-11.9161		899.572	15.0637		899.572	-2.02556		1067.7	-0.00246
899.984	55.8732		899.984	-8.50256		899.984	20.6135		899.984	-2.47029		1068.14	-0.00274
900.395	55.9417		900.395	-4.14234		900.395	26.2263		900.395	-2.717		1068.58	-0.00535
900.807	56.0203		900.807	0.98393		900.807	31.8701		900.807	-1.61976		1069.02	-0.00233
901.219	56.1773		901.219	10.449		901.219	37.5019		901.219	0.16541		1069.46	-0.00452
901.631	56.3972		901.631	17.7058		901.631	42.9704		901.631	1.17193		1069.91	-0.00419
902.043	56.7142		902.043	25.1298		902.043	48.3522		902.043	2.10486		1070.35	-0.00123
902.455	56.8288		902.455	35.9947		902.455	53.4234		902.455	3.32452		1070.79	-0.00147
902.867	57.011		902.867	49.1354		902.867	57.906		902.867	3.83454		1071.23	-0.00298
903.279	56.8361		903.279	53.7544		903.279	61.7487		903.279	3.49394		1071.67	-0.00251
903.691	56.8197		903.691	58.6585		903.691	64.8292		903.691	3.36205		1072.11	-0.00352
904.103	56.8768		904.103	65.6614		904.103	67.2552		904.103	2.18041		1072.56	-0.000282229
904.515	56.718		904.515	73.3799		904.515	68.8421		904.515	1.58199		1073	-0.000446915
904.927	56.3247		904.927	78.8001		904.927	69.6266		904.927	0.45742		1073.44	-0.00252
905.339	56.124		905.339	82.3998		905.339	69.8423		905.339	-0.7051		1073.88	-0.0018
905.751	56.4187		905.751	82.9197		905.751	69.5963		905.751	-1.5846		1074.32	-0.00224
906.162	56.6076		906.162	86.0575		906.162	68.8448		906.162	-2.31689		1074.76	-0.00324
906.574	56.4606		906.574	87.4225		906.574	67.5344		906.574	-4.13947		1075.21	-0.00269
906.986	56.6054		906.986	80.0433		906.986	65.755		906.986	-4.83534		1075.65	-0.00136
907.398	56.3663		907.398	75.5166		907.398	63.5904		907.398	-4.97671		1076.09	-0.00303
907.81	56.1178		907.81	70.5927		907.81	61.2896		907.81	-4.81357		1076.53	-0.00381
908.222	56.179		908.222	63.6339		908.222	58.8983		908.222	-3.77608		1076.97	-0.00309
908.634	56.1971		908.634	54.574		908.634	56.2726		908.634	-2.79477		1077.41	-0.00486
909.046	56.3462		909.046	46.7725		909.046	53.2794		909.046	-2.45496		1077.85	-0.00319
909.458	56.5979		909.458	36.7464		909.458	49.7798		909.458	-1.83831		1078.3	-0.00239
909.87	56.9593		909.87	25.2714		909.87	45.5735		909.87	-0.0602		1078.74	-0.00217
910.282	57.2517		910.282	17.8217		910.282	41.0618		910.282	1.34483		1079.18	-0.0028
910.694	57.3418		910.694	10.7345		910.694	36.3236		910.694	2.11677		1079.62	-0.00479
911.106	57.5071		911.106	3.10364		911.106	31.4144		911.106	2.89684		1080.06	-0.00275
911.518	57.5885		911.518	-2.76764		911.518	26.4353		911.518	4.03998		1080.5	-0.00154
911.929	57.3596		911.929	-5.60184		911.929	21.4055		911.929	5.60329		1080.95	-0.00206
912.341	57.1547		912.341	-7.87656		912.341	16.28		912.341	7.20158		1081.39	-0.00172
912.753	57.1415		912.753	-9.17869		912.753	11.1826		912.753	7.03735		1081.83	-0.00698
913.165	57.129		913.165	-13.7848		913.165	6.11248		913.165	6.97015		1082.27	-0.0019
913.577	57.0247		913.577	-13.0363		913.577	1.18856		913.577	6.80544		1082.71	-0.00148
913.989	56.8408		913.989	-12.6729		913.989	-3.35594		913.989	6.44341		1083.15	-0.00375
914.401	56.614		914.401	-16.5554		914.401	-7.5384		914.401	5.65359		1083.6	-0.000922189
914.813	56.5859		914.813	-17.2401		914.813	-11.2581		914.813	4.35403		1084.04	-0.000930563
915.225	56.7768		915.225	-14.0991		915.225	-14.3264		915.225	3.21969		1084.48	-0.00122
915.637	57.0188		915.637	-14.5715		915.637	-16.7845		915.637	2.32736		1084.92	-3.54145e-05
916.049	56.6466		916.049	-10.1915		916.049	-18.5614		916.049	1.7715		1085.36	0.00162
916.461	56.0303		916.461	-5.72675		916.461	-19.5198		916.461	1.63777		1085.8	0.000386586
916.873	55.9853		916.873	-4.18446		916.873	-19.8812		916.873	2.37796		1086.25	0.0018
917.285	55.6572		917.285	-3.42364		917.285	-19.6516		917.285	3.6734		1086.69	-0.000175036
917.696	55.4313		917.696	-4.36448		917.696	-18.645		917.696	4.17121		1087.13	-0.000547945
918.108	55.3182		918.108	-6.59084		918.108	-17.0623		918.108	4.45521		1087.57	-6.55227e-05
918.52	55.4538		918.52	-7.80239		918.52	-15.1936		918.52	4.6094		1088.01	0.000458783
918.932	55.8478		918.932	-8.88856		918.932	-13.2294		918.932	4.76184		1088.45	0.00212
919.344	56.0274		919.344	-11.4704		919.344	-11.2341		919.344	4.80326		1088.9	0.00208
919.756	56.1752		919.756	-11.966		919.756	-9.32688		919.756	2.76323		1089.34	8.07565e-05
920.168	56.4671		920.168	-10.7121		920.168	-7.14118		920.168	1.02482		1089.78	-0.000771436
920.58	56.4919		920.58	-12.1181		920.58	-4.90574		920.58	-0.73868		1090.22	0.000922842
920.992	56.6252		920.992	-9.59908		920.992	-2.61963		920.992	-1.52821		1090.66	0.00264
921.404	56.6779		921.404	-5.05724		921.404	-0.47749		921.404	-1.99214		1091.1	0.00256
921.816	56.6778		921.816	-5.97778		921.816	1.36232		921.816	-2.04951		1091.55	0.00465
922.228	56.8579		922.228	-8.34394		922.228	2.99873		922.228	-2.06847		1091.99	0.00484
922.64	57.0538		922.64	-4.00799		922.64	4.48436		922.64	-3.16258		1092.43	0.00425
923.052	57.0422		923.052	-3.75594		923.052	5.57608		923.052	-3.30234		1092.87	0.00399
923.463	56.9725		923.463	-2.21177		923.463	6.28136		923.463	-4.34715		1093.31	0.00604
923.875	56.6552		923.875	-2.62311		923.875	6.69014		923.875	-4.54274		1093.75	0.00712
924.287	56.531		924.287	-0.32771		924.287	6.67867		924.287	-5.70076		1094.2	0.00622
924.699	56.427		924.699	6.73294		924.699	6.34624		924.699	-5.93382		1094.64	0.01119
925.111	56.0932		925.111	10.844		925.111	5.69916		925.111	-5.56617		1095.08	0.00921
925.523	55.571		925.523	11.6467		925.523	4.87464		925.523	-5.29038		1095.52	0.00866
925.935	55.0461		925.935	17.2546		925.935	3.95453		925.935	-4.43362		1095.96	0.01114
926.347	54.6949		926.347	24.9484		926.347	2.9657		926.347	-3.16732		1096.4	0.01011
926.759	54.6063		926.759	28.804		926.759	1.76596		926.759	-2.39353		1096.85	0.00984
927.171	54.1676		927.171	27.2727		927.171	0.61043		927.171	-2.31851		1097.29	0.01269
927.583	54.159		927.583	27.942		927.583	-0.2813		927.583	-1.87883		1097.73	0.01308
927.995	54.4604		927.995	26.349		927.995	-1.07881		927.995	-0.18728		1098.17	0.01608
928.407	54.6799		928.407	22.7536		928.407	-1.76017		928.407	1.54002		1098.61	0.01695
928.819	54.7583		928.819	18.0095		928.819	-2.35099		928.819	2.21419		1099.05	0.0143
929.231	54.8261		929.231	11.984		929.231	-3.00282		929.231	1.32738		1099.5	0.01311
929.642	55.1406		929.642	6.29152		929.642	-3.7113		929.642	-0.72381		1099.94	0.01584
930.054	55.1767		930.054	-1.9918		930.054	-4.16594		930.054	0.30748		1100.38	0.01689
930.466	55.3335		930.466	-10.7089		930.466	-4.42941		930.466	2.28295		1100.82	0.01576
930.878	55.5895		930.878	-11.2055		930.878	-4.39486		930.878	2.20504		1101.26	0.01629
931.29	55.8249		931.29	-17.541		931.29	-4.12957		931.29	2.52527		1101.7	0.01825
931.702	56.1567		931.702	-26.7333		931.702	-3.75424		931.702	3.14343		1102.15	0.01946
932.114	56.594		932.114	-31.0113		932.114	-3.27118		932.114	3.29649		1102.59	0.02038
932.526	56.913		932.526	-30.4802		932.526	-2.74362		932.526	2.98103		1103.03	0.01878
932.938	56.8772		932.938	-32.2664		932.938	-2.28222		932.938	2.74198		1103.47	0.0187
933.35	56.8483		933.35	-30.0155		933.35	-1.81237		933.35	1.8619		1103.91	0.02099
933.762	56.947		933.762	-33.1445		933.762	-1.13787		933.762	1.47121		1104.35	0.01913
934.174	56.8823		934.174	-30.8977		934.174	-0.4905		934.174	1.49917		1104.79	0.02227
934.586	56.5526		934.586	-27.3424		934.586	0.1563		934.586	0.82294		1105.24	0.02285
934.998	56.4665		934.998	-21.4574		934.998	0.86122		934.998	0.11208		1105.68	0.02054
935.409	56.5567		935.409	-15.1733		935.409	1.64797		935.409	0.02689		1106.12	0.01973
935.821	56.4897		935.821	-7.88879		935.821	2.42234		935.821	0.29161		1106.56	0.01826
936.233	56.27		936.233	-0.34582		936.233	3.06092		936.233	-0.40791		1107	0.02134
936.645	56.1068		936.645	6.24005		936.645	3.61481		936.645	-0.04993		1107.44	0.01486
937.057	55.9146		937.057	13.6676		937.057	4.06268		937.057	0.35874		1107.89	0.01475
937.469	56.3771		937.469	17.0771		937.469	4.27882		937.469	0.87772		1108.33	0.01489
937.881	56.8088		937.881	17.3762		937.881	4.19747		937.881	1.97846		1108.77	0.0124
938.293	56.797		938.293	14.3942		938.293	3.95824		938.293	1.24888		1109.21	0.0104
938.705	56.6433		938.705	12.8607		938.705	3.39325		938.705	-0.44534		1109.65	0.00688
939.117	56.5189		939.117	10.701		939.117	2.47094		939.117	-2.05735		1110.09	0.00718
939.529	56.2783		939.529	9.03132		939.529	1.46775		939.529	-2.57744		1110.54	0.00738
939.941	55.9773		939.941	10.0591		939.941	0.57397		939.941	-1.51028		1110.98	0.00442
940.353	56.3491		940.353	9.47923		940.353	-0.32209		940.353	-1.52301		1111.42	0.00563
940.765	56.525		940.765	11.5705		940.765	-1.02172		940.765	-2.9139		1111.86	0.00269
941.176	56.9295		941.176	13.3168		941.176	-1.71841		941.176	-3.28391		1112.3	0.00393
941.588	57.088		941.588	13.467		941.588	-2.47562		941.588	-2.78518		1112.74	0.00367
942	57.2088		942	14.4829		942	-3.16281		942	-3.35461		1113.19	0.00436
942.412	57.0989		942.412	14.6265		942.412	-3.74059		942.412	-3.75976		1113.63	0.0036
942.824	56.9544		942.824	13.9091		942.824	-4.1152		942.824	-3.40774		1114.07	0.00308
943.236	56.9746		943.236	10.5632		943.236	-4.29354		943.236	-2.08009		1114.51	0.00303
943.648	56.7143		943.648	2.76419		943.648	-4.38585		943.648	-0.99524		1114.95	0.00305
944.06	55.9423		944.06	-1.14295		944.06	-4.62324		944.06	-2.17508		1115.39	0.00237
944.472	55.9517		944.472	-2.50265		944.472	-4.66936		944.472	-2.32471		1115.84	0.00335
944.884	56.1662		944.884	-0.69339		944.884	-4.32394		944.884	-1.87327		1116.28	0.00318
945.296	56.0108		945.296	-1.43468		945.296	-3.91117		945.296	0.37573		1116.72	0.00223
945.708	55.629		945.708	2.38702		945.708	-3.43428		945.708	2.52696		1117.16	0.00224
946.12	55.6619		946.12	5.34489		946.12	-2.86667		946.12	3.84285		1117.6	0.00191
946.532	55.9009		946.532	4.28969		946.532	-2.15899		946.532	5.01854		1118.04	0.00209
946.943	55.8077		946.943	0.97252		946.943	-1.31848		946.943	4.85574		1118.49	0.00292
947.355	56.2308		947.355	-6.7192		947.355	-0.53438		947.355	3.48298		1118.93	0.00341
947.767	56.6671		947.767	-10.7263		947.767	0.38957		947.767	3.91202		1119.37	0.0029
948.179	56.8627		948.179	-16.1349		948.179	1.49394		948.179	3.53521		1119.81	0.00216
948.591	57.114		948.591	-17.4731		948.591	2.43213		948.591	2.47064		1120.25	0.00146
949.003	57.1432		949.003	-16.2724		949.003	3.25022		949.003	1.2476		1120.69	0.000514138
949.415	57.086		949.415	-10.2704		949.415	4.07076		949.415	-0.50768		1121.14	0.0028
949.827	57.3216		949.827	-3.89378		949.827	4.79177		949.827	-1.36499		1121.58	0.000922789
950.239	57.9317		950.239	-3.91409		950.239	5.45743		950.239	-1.30016		1122.02	0.00134
950.651	58.1649		950.651	-2.27228		950.651	6.27844		950.651	-0.79502		1122.46	0.00317
951.063	58.0677		951.063	4.85913		951.063	6.96922		951.063	-2.10963		1122.9	0.000836511
951.475	57.4396		951.475	5.739		951.475	7.6034		951.475	-2.67737		1123.34	0.00499
951.887	57.6233		951.887	4.60079		951.887	8.14896		951.887	-3.26432		1123.79	0.00284
952.299	57.6861		952.299	1.75502		952.299	8.46288		952.299	-2.52212		1124.23	0.00462
952.711	57.7008		952.711	-0.4228		952.711	8.70694		952.711	-1.8014		1124.67	0.00365
953.122	57.5916		953.122	-3.00363		953.122	8.80204		953.122	-1.72875		1125.11	0.00362
953.534	57.3862		953.534	-5.57208		953.534	8.58624		953.534	-1.69275		1125.55	0.00342
953.946	57.413		953.946	-3.05521		953.946	8.1293		953.946	-1.63728		1125.99	0.00276
954.358	57.5814		954.358	4.08873		954.358	7.71543		954.358	0.66846		1126.44	0.00347
954.77	57.3149		954.77	4.62104		954.77	7.16185		954.77	1.45614		1126.88	0.00257
955.182	57.378		955.182	3.1854		955.182	6.38699		955.182	3.28258		1127.32	0.00192
955.594	57.4673		955.594	4.86452		955.594	5.53209		955.594	4.27489		1127.76	0.00239
956.006	57.9749		956.006	0.85551		956.006	4.50163		956.006	4.79916		1128.2	0.00373
956.418	58.4625		956.418	-6.64647		956.418	3.20113		956.418	4.0955		1128.64	0.00549
956.83	58.6747		956.83	-9.49077		956.83	1.6116		956.83	2.59251		1129.09	0.00184
957.242	59.3106		957.242	-9.76777		957.242	-0.20022		957.242	1.39254		1129.53	0.00101
957.654	60.0605		957.654	-11.0459		957.654	-1.99231		957.654	1.06454		1129.97	0.0025
958.066	60.3153		958.066	-11.6232		958.066	-3.67097		958.066	0.06697		1130.41	0.0055
958.478	60.4665		958.478	-7.98773		958.478	-5.51895		958.478	-1.80109		1130.85	0.00441
958.889	60.301		958.889	-3.79125		958.889	-7.21967		958.889	-3.84011		1131.29	0.00273
959.301	60.1141		959.301	2.32325		959.301	-8.68953		959.301	-4.80094		1131.73	0.0042
959.713	60.0994		959.713	3.97193		959.713	-9.95351		959.713	-4.9996		1132.18	0.00334
960.125	59.8503		960.125	2.19942		960.125	-10.7171		960.125	-4.44988		1132.62	0.00117
960.537	59.1987		960.537	4.44349		960.537	-11.1431		960.537	-4.48632		1133.06	0.00153
960.949	58.496		960.949	8.91907		960.949	-11.4032		960.949	-4.86214		1133.5	0.00389
961.361	57.7994		961.361	8.69803		961.361	-11.2993		961.361	-3.55328		1133.94	0.00389
961.773	57.5006		961.773	8.01739		961.773	-10.8742		961.773	-3.09757		1134.38	0.0016
962.185	57.1735		962.185	9.04982		962.185	-10.4043		962.185	-3.13108		1134.83	0.00254
962.597	56.9302		962.597	10.432		962.597	-9.64602		962.597	-2.24012		1135.27	0.00101
963.009	56.7887		963.009	8.23586		963.009	-8.67952		963.009	-1.76818		1135.71	0.0017
963.421	56.4182		963.421	7.65954		963.421	-7.62183		963.421	-0.10152		1136.15	-5.82505e-05
963.833	56.2083		963.833	7.21105		963.833	-6.44911		963.833	1.7015		1136.59	0.00168
964.245	56.028		964.245	6.60217		964.245	-5.17076		964.245	2.91692		1137.03	0.00121
964.656	55.9128		964.656	3.42971		964.656	-3.87355		964.656	4.21685		1137.48	-0.00148
965.068	56.1644		965.068	3.7283		965.068	-2.55277		965.068	5.55683		1137.92	0.00112
965.48	56.2772		965.48	4.71094		965.48	-1.42424		965.48	6.82437		1138.36	0.00149
965.892	56.6322		965.892	2.57658		965.892	-0.59468		965.892	6.30032		1138.8	-0.00282
966.304	56.7802		966.304	1.52125		966.304	0.2554		966.304	5.99597		1139.24	-0.000186227
966.716	56.8434		966.716	3.15872		966.716	1.14236		966.716	4.82279		1139.68	0.00168
967.128	57.3595		967.128	4.26322		967.128	2.1697		967.128	3.86233		1140.13	-0.0046
967.54	57.9408		967.54	2.95535		967.54	3.26232		967.54	2.53413		1140.57	-0.00249
967.952	57.9522		967.952	1.27426		967.952	4.20959		967.952	1.09398		1141.01	-0.00216
968.364	57.8944		968.364	1.03318		968.364	4.82961		968.364	-0.35274		1141.45	-0.0035
968.776	57.917		968.776	0.90265		968.776	5.28847		968.776	-1.31107		1141.89	-0.00127
969.188	58.1043		969.188	-0.22959		969.188	5.63828		969.188	-0.75687		1142.33	-7.90514e-05
969.6	58.068		969.6	-4.24351		969.6	5.84574		969.6	-1.12383		1142.78	-0.003
970.012	57.872		970.012	-2.82566		970.012	6.10591		970.012	-1.06182		1143.22	-0.000189386
970.423	57.4334		970.423	-1.83796		970.423	6.12717		970.423	0.44195		1143.66	-0.00371
970.835	56.6511		970.835	-1.83053		970.835	5.89023		970.835	1.40081		1144.1	-0.00242
971.247	56.2233		971.247	-4.81326		971.247	5.74174		971.247	1.13205		1144.54	-0.00287
971.659	56.4884		971.659	-10.3149		971.659	5.37445		971.659	-0.07532		1144.98	-0.00239
972.071	57.0043		972.071	-16.5883		972.071	4.63997		972.071	-0.48953		1145.43	-0.00295
972.483	57.2922		972.483	-21.6901		972.483	3.82493		972.483	-0.83142		1145.87	-0.00296
972.895	57.0254		972.895	-29.2112		972.895	3.02543		972.895	-2.59287		1146.31	-0.00206
973.307	56.5427		973.307	-23.7752		973.307	2.1528		973.307	-2.00148		1146.75	-0.00183
973.719	56.497		973.719	-16.6159		973.719	1.3029		973.719	-0.69204		1147.19	-0.00174
974.131	56.4295		974.131	-12.2256		974.131	0.4593		974.131	1.30751		1147.63	-0.00416
974.543	56.4864		974.543	-8.44497		974.543	-0.29943		974.543	3.24347		1148.08	-0.00358
974.955	56.7028		974.955	-4.51825		974.955	-1.04623		974.955	3.42415		1148.52	-0.00315
975.367	56.8051		975.367	0.20521		975.367	-1.90165		975.367	2.26145		1148.96	-0.0025
975.779	56.7798		975.779	4.42385		975.779	-2.74834		975.779	0.59781		1149.4	-0.00347
976.19	56.6686		976.19	8.51921		976.19	-3.32338		976.19	0.04813		1149.84	-0.00353
976.602	56.8064		976.602	10.056		976.602	-3.85599		976.602	-1.39666		1150.28	-0.00335
977.014	57.0886		977.014	11.9408		977.014	-4.31606		977.014	-2.70485		1150.73	-0.00267
977.426	56.7368		977.426	15.2086		977.426	-4.72015		977.426	-4.1096		1151.17	-0.00256
977.838	56.2818		977.838	15.7829		977.838	-5.09306		977.838	-3.30377		1151.61	-0.00349
978.25	55.9193		978.25	15.8211		978.25	-5.31838		978.25	-2.30696		1152.05	-0.00378
978.662	55.7705		978.662	15.5568		978.662	-5.32929		978.662	-1.78784		1152.49	-0.00341
979.074	55.6896		979.074	12.4763		979.074	-5.08621		979.074	-1.76307		1152.93	-0.0042
979.486	55.5177		979.486	10.718		979.486	-4.58288		979.486	-2.30106		1153.38	-0.00309
979.898	55.442		979.898	11.469		979.898	-3.89215		979.898	-1.83194		1153.82	-0.00302
980.31	54.9977		980.31	8.19135		980.31	-3.19148		980.31	-1.28565		1154.26	-0.00311
980.722	54.5324		980.722	8.72132		980.722	-2.36819		980.722	-3.03128		1154.7	-0.00322
981.134	54.931		981.134	4.03092		981.134	-1.53582		981.134	-3.07026		1155.14	-0.00282
981.546	55.4091		981.546	1.46239		981.546	-0.67178		981.546	-2.31115		1155.58	-0.00346
981.957	55.5041		981.958	0.98453		981.958	0.3143		981.957	-0.65736		1156.03	-0.00363
982.369	55.2141		982.369	-1.52872		982.369	1.53981		982.369	0.36809		1156.47	-0.00324
982.781	54.6159		982.781	-5.41153		982.781	2.9014		982.781	1.08011		1156.91	-0.000923476
983.193	54.6318		983.193	-1.93935		983.193	4.37802		983.193	3.52706		1157.35	-0.0029
983.605	55.1082		983.605	-2.85288		983.605	5.87401		983.605	5.29543		1157.79	-0.00502
984.017	55.2578		984.017	-4.91998		984.017	7.05386		984.017	5.63783		1158.23	-0.00387
984.429	55.7187		984.429	-6.67482		984.429	7.85106		984.429	4.95909		1158.68	-0.00366
984.841	55.8156		984.841	-12.9138		984.841	8.36755		984.841	1.49138		1159.12	-0.00171
985.253	55.8785		985.253	-14.8691		985.253	8.39358		985.253	-0.2352		1159.56	-0.00628
985.665	55.9479		985.665	-15.4329		985.665	8.21186		985.665	-0.50444		1160	-0.00413
986.077	55.9869		986.077	-15.4986		986.077	7.99047		986.077	-0.51451		1160.44	-0.00579
986.489	56.1383		986.489	-12.4798		986.489	7.77513		986.489	-0.21563		1160.88	-0.00402
986.901	56.2524		986.901	-6.45041		986.901	7.48306		986.901	-0.75064		1161.32	-0.00495
987.313	56.0358		987.313	-2.61999		987.313	7.05559		987.313	-1.49192		1161.77	-0.00437
987.724	56.238		987.724	-0.39464		987.724	6.40501		987.724	-1.20947		1162.21	-0.00307
988.136	56.3523		988.136	-4.75934		988.136	5.46222		988.136	-1.43421		1162.65	-0.00233
988.548	56.4534		988.548	-5.99977		988.548	4.35215		988.548	-1.5691		1163.09	-0.00371
988.96	56.7226		988.96	-3.90605		988.96	3.07757		988.96	-1.61898		1163.53	-0.00331
989.372	56.9014		989.372	-0.63976		989.372	2.04493		989.372	-2.38591		1163.97	-0.00153
989.784	56.7825		989.784	3.50802		989.784	1.02917		989.784	-2.28905		1164.42	-0.003
990.196	56.5974		990.196	9.17501		990.196	-0.04566		990.196	-2.18931		1164.86	-0.00357
990.608	56.5052		990.608	15.7983		990.608	-1.0472		990.608	-2.29261		1165.3	-0.00209
991.02	56.4344		991.02	15.2313		991.02	-2.15976		991.02	-0.88814		1165.74	-0.00285
991.432	56.2781		991.432	12.0178		991.432	-3.0045		991.432	0.56468		1166.18	-0.00219
991.844	56.6099		991.844	10.4759		991.844	-3.42376		991.844	1.82129		1166.62	-4.71549e-05
992.256	56.4506		992.256	5.38414		992.256	-3.7611		992.256	0.7675		1167.07	-0.00105
992.668	56.9326		992.668	1.71638		992.668	-3.92884		992.668	1.30079		1167.51	-0.00163
993.08	57.5766		993.08	3.41372		993.08	-3.94914		993.08	2.00161		1167.95	-0.000546974
993.492	57.7296		993.492	7.76768		993.492	-4.10419		993.492	1.32612		1168.39	0.000864778
993.903	57.2078		993.903	10.128		993.903	-4.56595		993.903	0.78004		1168.83	0.00122
994.315	56.9764		994.315	8.41405		994.315	-5.07807		994.315	0.87852		1169.27	0.00168
994.727	56.8842		994.727	9.62608		994.727	-5.59539		994.727	-1.36169		1169.72	0.00236
995.139	56.8522		995.139	12.0546		995.139	-6.25475		995.139	-1.80239		1170.16	0.00199
995.551	56.5945		995.551	14.8681		995.551	-6.73662		995.551	-2.65615		1170.6	0.00352
995.963	56.6912		995.963	15.93		995.963	-7.06443		995.963	-1.90686		1171.04	0.00574
996.375	56.8002		996.375	9.7772		996.375	-7.24678		996.375	-1.41879		1171.48	0.0073
996.787	56.7169		996.787	2.38444		996.787	-7.27267		996.787	-1.54785		1171.92	0.00924
997.199	56.3744		997.199	-3.3615		997.199	-7.37819		997.199	-1.47614		1172.37	0.00909
997.611	56.329		997.611	-5.89337		997.611	-7.45387		997.611	-0.2803		1172.81	0.01018
998.023	56.6349		998.023	-13.3028		998.023	-7.44524		998.023	1.60604		1173.25	0.01239
998.435	57.0682		998.435	-16.5557		998.435	-7.26637		998.435	2.6862		1173.69	0.01437
998.847	57.3461		998.847	-16.324		998.847	-6.92567		998.847	3.13152		1174.13	0.01792
999.259	57.1508		999.259	-7.57441		999.259	-6.32802		999.259	2.38647		1174.57	0.02191
999.67	57.0962		999.67	-8.26064		999.67	-5.83721		999.67	1.93175		1175.02	0.02751
1000.08	57.3119		1000.08	-8.96343		1000.08	-5.3807		1000.08	0.92978		1175.46	0.03433
1000.49	56.9593		1000.49	-10.1641		1000.49	-4.95182		1000.49	-0.15405		1175.9	0.03922
1000.91	56.7868		1000.91	-9.55198		1000.91	-4.43323		1000.91	-0.69326		1176.34	0.04677
1001.32	57.3262		1001.32	-6.70711		1001.32	-3.66002		1001.32	0.22563		1176.78	0.05657
1001.73	58.0259		1001.73	-3.06787		1001.73	-2.55672		1001.73	1.46986		1177.22	0.066
1002.14	58.1454		1002.14	-7.72726		1002.14	-1.32282		1002.14	1.77718		1177.67	0.07859
1002.55	58.6171		1002.55	-5.60318		1002.55	0.04657		1002.55	2.76502		1178.11	0.09152
1002.97	58.7143		1002.97	0.66754		1002.97	1.24479		1002.97	3.12986		1178.55	0.10567
1003.38	58.469		1003.38	5.38903		1003.38	2.14069		1003.38	3.33314		1178.99	0.12484
1003.79	58.1902		1003.79	2.38588		1003.79	2.7814		1003.79	2.79555		1179.43	0.13805
1004.2	58.133		1004.2	1.60323		1004.2	3.25387		1004.2	1.85754		1179.87	0.15822
1004.61	58.1741		1004.61	4.13246		1004.61	3.46504		1004.61	-0.21147		1180.32	0.17633
1005.03	57.9002		1005.03	-1.99672		1005.03	3.59933		1005.03	-1.33742		1180.76	0.18526
1005.44	57.7873		1005.44	-7.47964		1005.44	3.82688		1005.44	-1.38911		1181.2	0.19119
1005.85	58.1133		1005.85	-13.7282		1005.85	4.0447		1005.85	-0.09238		1181.64	0.19968
1006.26	58.3152		1006.26	-23.5725		1006.26	4.4832		1006.26	-0.74385		1182.08	0.19977
1006.67	58.3613		1006.67	-28.689		1006.67	4.93271		1006.67	-0.47779		1182.52	0.19039
1007.09	58.2581		1007.09	-30.2205		1007.09	5.16466		1007.09	0.10452		1182.97	0.18494
1007.5	58.8595		1007.5	-32.8439		1007.5	5.40759		1007.5	1.41587		1183.41	0.17877
1007.91	59.2509		1007.91	-35.9795		1007.91	5.71878		1007.91	1.88326		1183.85	0.16638
1008.32	59.3526		1008.32	-34.2032		1008.32	5.78655		1008.32	0.95072		1184.29	0.15707
1008.73	59.2436		1008.73	-23.2369		1008.73	5.85972		1008.73	-0.25727		1184.73	0.14795
1009.14	58.9299		1009.14	-11.1309		1009.14	5.94266		1009.14	-1.91574		1185.17	0.14273
1009.56	58.8312		1009.56	-11.4843		1009.56	5.84621		1009.56	-3.0918		1185.62	0.13833
1009.97	58.8028		1009.97	-3.28535		1009.97	5.78478		1009.97	-3.00257		1186.06	0.13472
1010.38	58.6908		1010.38	7.67778		1010.38	5.56208		1010.38	-3.49127		1186.5	0.12709
1010.79	58.545		1010.79	8.89573		1010.79	5.49658		1010.79	-2.43317		1186.94	0.12586
1011.2	58.8954		1011.2	14.9648		1011.2	5.53089		1011.2	-1.99065		1187.38	0.12129
1011.62	58.9474		1011.62	16.449		1011.62	5.58814		1011.62	-2.19384		1187.82	0.11895
1012.03	59.2997		1012.03	19.6944		1012.03	5.69788		1012.03	-3.12523		1188.27	0.1215
1012.44	59.4507		1012.44	31.0352		1012.44	5.72341		1012.44	-3.03711		1188.71	0.12613
1012.85	59.4425		1012.85	41.4866		1012.85	5.51945		1012.85	-2.27493		1189.15	0.12812
1013.26	59.3451		1013.26	48.6388		1013.26	5.00758		1013.26	-2.45147		1189.59	0.12944
1013.68	59.2558		1013.68	50.1166		1013.68	4.12281		1013.68	-1.94293		1190.03	0.13157
1014.09	59.2458		1014.09	50.2649		1014.09	3.13867		1014.09	-0.78338		1190.47	0.13332
1014.5	58.9787		1014.5	50.782		1014.5	2.2321		1014.5	-0.43574		1190.91	0.13361
1014.91	58.8838		1014.91	45.9125		1014.91	1.57346		1014.91	0.24472		1191.36	0.13548
1015.32	59.5399		1015.32	40.8272		1015.32	1.10453		1015.32	0.87687		1191.8	0.13225
1015.74	60		1015.74	39.5766		1015.74	0.61884		1015.74	0.78453		1192.24	0.12587
1016.15	60.1361		1016.15	30.6458		1016.15	0.06388		1016.15	1.63266		1192.68	0.1191
1016.56	60.175		1016.56	19.7328		1016.56	-0.80285		1016.56	3.8294		1193.12	0.11239
1016.97	60.2406		1016.97	11.4122		1016.97	-1.46434		1016.97	3.5486		1193.56	0.10336
1017.38	60.3981		1017.38	1.74324		1017.38	-1.84735		1017.38	1.92426		1194.01	0.09296
1017.8	60.2982		1017.8	-5.53948		1017.8	-2.17382		1017.8	0.96042		1194.45	0.08361
1018.21	60.6505		1018.21	-10.7756		1018.21	-2.41783		1018.21	-0.55098		1194.89	0.07708
1018.62	60.9279		1018.62	-7.93705		1018.62	-2.46747		1018.62	0.87533		1195.33	0.07177
1019.03	60.9197		1019.03	-12.7828		1019.03	-2.50923		1019.03	0.89211		1195.77	0.06475
1019.44	60.9537		1019.44	-12.0524		1019.44	-2.74261		1019.44	1.09126		1196.21	0.05809
1019.85	61.211		1019.85	-13.3935		1019.85	-2.93832		1019.85	1.69658		1196.66	0.05138
1020.27	61.3442		1020.27	-21.794		1020.27	-3.09851		1020.27	1.72608		1197.1	0.0474
1020.68	61.0277		1020.68	-32.1236		1020.68	-3.00511		1020.68	2.71906		1197.54	0.04343
1021.09	61.3066		1021.09	-25.1149		1021.09	-2.82954		1021.09	1.01465		1197.98	0.03861
1021.5	61.4279		1021.5	-20.3762		1021.5	-2.42233		1021.5	-0.22756		1198.42	0.03336
1021.91	61.7681		1021.91	-14.5123		1021.91	-1.77844		1021.91	-0.43376		1198.86	0.0319
1022.33	61.6941		1022.33	-9.31756		1022.33	-0.9491		1022.33	-0.40276		1199.31	0.02797
1022.74	61.5045		1022.74	-10.4665		1022.74	-0.26583		1022.74	-0.94961		1199.75	0.02372
1023.15	61.6634		1023.15	-12.9393		1023.15	0.13398		1023.15	-0.70816		1200.19	0.02144
1023.56	62.085		1023.56	-15.028		1023.56	0.3717		1023.56	0.61513		1200.63	0.01892
1023.97	62.5017		1023.97	-14.931		1023.97	0.77577		1023.97	0.97831		1201.07	0.01782
1024.39	62.6576		1024.39	-9.91685		1024.39	1.25412		1024.39	0.93756		1201.51	0.01567
1024.8	63.0638		1024.8	-7.60121		1024.8	1.74932		1024.8	0.75978		1201.96	0.01155
1025.21	63.6832		1025.21	-6.64161		1025.21	2.13524		1025.21	0.11542		1202.4	0.01113
1025.62	63.6408		1025.62	-6.29156		1025.62	2.26446		1025.62	-0.0527		1202.84	0.0099
1026.03	63.5845		1026.03	-6.38398		1026.03	2.10622		1026.03	1.9171		1203.28	0.00929
1026.45	63.9596		1026.45	-11.0881		1026.45	2.00843		1026.45	2.03605		1203.72	0.00889
1026.86	64.2895		1026.86	-11.5518		1026.86	2.18825		1026.86	0.13533		1204.16	0.00726
1027.27	64.2735		1027.27	-10.3803		1027.27	2.29847		1027.27	-0.47136		1204.61	0.00489
1027.68	64.4271		1027.68	-8.53464		1027.68	2.17782		1027.68	0.57904		1205.05	0.00408
1028.09	64.5384		1028.09	-4.62349		1028.09	2.17311		1028.09	0.57078		1205.49	0.00258
1028.51	64.6256		1028.51	2.86939		1028.51	1.77774		1028.51	1.74045		1205.93	0.00463
1028.92	64.9514		1028.92	2.68534		1028.92	1.0205		1028.92	0.37919		1206.37	0.00329
1029.33	65.1139		1029.33	11.1972		1029.33	0.23818		1029.33	0.12297		1206.81	0.0038
1029.74	64.8762		1029.74	10.1898		1029.74	-0.56612		1029.74	1.12539		1207.26	0.00112
1030.15	64.4182		1030.15	6.27763		1030.15	-1.31347		1030.15	1.29202		1207.7	0.00283
1030.57	64.2359		1030.57	3.2463		1030.57	-1.96843		1030.57	0.14419		1208.14	0.00215
1030.98	64.222		1030.98	0.95879		1030.98	-2.54569		1030.98	-0.77825		1208.58	0.000477938
1031.39	64.3003		1031.39	-2.44194		1031.39	-2.82832		1031.39	-2.0022		1209.02	0.00050713
1031.8	64.4911		1031.8	-0.37748		1031.8	-3.07137		1031.8	-2.42922		1209.46	0.000780866
1032.21	64.7561		1032.21	0.00424		1032.21	-3.29446		1032.21	-1.89398		1209.91	0.00179
1032.62	64.928		1032.62	-1.53448		1032.62	-3.7241		1032.62	-1.40832		1210.35	-0.00024771
1033.04	65.1329		1033.04	2.1661		1033.04	-4.20959		1033.04	-1.28662		1210.79	-0.00183
1033.45	65.4671		1033.45	4.36645		1033.45	-4.56184		1033.45	-0.65497		1211.23	-0.00151
1033.86	65.4288		1033.86	9.20771		1033.86	-4.70854		1033.86	0.57542		1211.67	-0.00297
1034.27	65.0732		1034.27	9.15966		1034.27	-4.50685		1034.27	-0.82456		1212.11	-0.000611731
1034.68	64.7632		1034.68	7.72536		1034.68	-4.07926		1034.68	-0.70869		1212.56	-0.00313
1035.1	64.6782		1035.1	5.97041		1035.1	-3.6899		1035.1	-0.32684		1213	-0.00171
1035.51	64.8658		1035.51	4.82		1035.51	-3.40576		1035.51	-0.4544		1213.44	-0.00022995
1035.92	64.7727		1035.92	5.69678		1035.92	-3.0013		1035.92	-0.22507		1213.88	-0.00236
1036.33	64.6398		1036.33	1.11862		1036.33	-2.44051		1036.33	-1.42958		1214.32	-0.00228
1036.74	64.554		1036.74	1.67506		1036.74	-1.80774		1036.74	-3.0137		1214.76	-0.00102
1037.16	64.2372		1037.16	0.81396		1037.16	-1.08553		1037.16	-3.41864		1215.21	-0.00044982
1037.57	64.2061		1037.57	-2.75138		1037.57	-0.13117		1037.57	-3.53007		1215.65	-0.00111
1037.98	64.6082		1037.98	-0.82433		1037.98	0.93234		1037.98	-3.80641		1216.09	-0.00202
1038.39	64.801		1038.39	-6.3711		1038.39	1.72009		1038.39	-4.04582		1216.53	-0.00277
1038.8	65.2521		1038.8	-7.95738		1038.8	2.26048		1038.8	-4.44238		1216.97	-0.00181
1039.22	65.1342		1039.22	-6.15316		1039.22	2.75783		1039.22	-3.55221		1217.41	-0.00183
1039.63	65.0863		1039.63	-10.2913		1039.63	3.01298		1039.63	-2.14072		1217.85	-0.00322
1040.04	65.3447		1040.04	-15.5653		1040.04	3.09739		1040.04	-2.55909		1218.3	-0.000638061
1040.45	65.7631		1040.45	-17.568		1040.45	3.17681		1040.45	-2.36206		1218.74	-0.000134435
1040.86	66.0143		1040.86	-15.6898		1040.86	3.3523		1040.86	-0.44784		1219.18	-0.00126
1041.28	66.3715		1041.28	-12.0446		1041.28	3.41534		1041.28	0.79339		1219.62	-0.00141
1041.69	66.7429		1041.69	-4.72625		1041.69	3.33211		1041.69	1.99332		1220.06	-0.00169
1042.1	66.4394		1042.1	-1.1166		1042.1	3.22421		1042.1	3.7794		1220.5	-0.00122
1042.51	66.459		1042.51	4.41288		1042.51	3.13894		1042.51	4.44535		1220.95	0.000353032
1042.92	66.6839		1042.92	5.86772		1042.92	3.12852		1042.92	5.01711		1221.39	-0.000899815
1043.33	66.9748		1043.33	9.2501		1043.33	2.9561		1043.33	5.57986		1221.83	-0.00178
1043.75	66.9552		1043.75	16.6983		1043.75	2.71213		1043.75	6.46474		1222.27	-0.00504
1044.16	66.9572		1044.16	14.883		1044.16	2.52788		1044.16	6.00062		1222.71	-0.00129
1044.57	67.2751		1044.57	13.805		1044.57	2.11926		1044.57	6.98216		1223.15	0.000739483
1044.98	67.51		1044.98	12.9678		1044.98	1.68894		1044.98	5.45905		1223.6	-0.00192
1045.39	67.3417		1045.39	13.8636		1045.39	1.42538		1045.39	3.36043		1224.04	-0.00222
1045.81	66.7939		1045.81	11.1346		1045.81	1.24964		1045.81	2.17768		1224.48	0.000330777
1046.22	66.4424		1046.22	7.31536		1046.22	1.00501		1046.22	1.061		1224.92	-0.00141
1046.63	66.7456		1046.63	12.3318		1046.63	0.90303		1046.63	0.4235		1225.36	-0.00203
1047.04	66.5618		1047.04	10.905		1047.04	1.08179		1047.04	-0.08591		1225.8	0.000250595
1047.45	66.5264		1047.45	7.30461		1047.45	1.17368		1047.45	-0.54444		1226.25	0.000886287
1047.87	66.6553		1047.87	1.57173		1047.87	0.87473		1047.87	-1.59797		1226.69	0.00121
1048.28	66.2659		1048.28	-7.68403		1048.28	0.45988		1048.28	-2.5975		1227.13	-0.001
1048.69	66.3745		1048.69	-4.11489		1048.69	-0.12595		1048.69	-3.27871		1227.57	-0.00193
1049.1	66.2769		1049.1	-1.37621		1049.1	-1.03092		1049.1	-3.07166		1228.01	-0.00268
1049.51	66.2621		1049.51	-0.8202		1049.51	-1.88961		1049.51	-3.94881		1228.45	-0.000833739
1049.93	66.1004		1049.93	-2.55971		1049.93	-2.70896		1049.93	-4.68579		1228.9	0.00155
1050.34	65.7083		1050.34	-4.67231		1050.34	-3.44388		1050.34	-2.96997		1229.34	0.00149
1050.75	65.2159		1050.75	-9.36228		1050.75	-4.05737		1050.75	-0.81513		1229.78	0.00126
1051.16	65.2823		1051.16	-10.0922		1051.16	-4.65766		1051.16	-0.08954		1230.22	-0.000689048
1051.57	64.8061		1051.57	-5.87463		1051.57	-5.00027		1051.57	0.53356		1230.66	0.00136
1051.99	64.3922		1051.99	-1.50507		1051.99	-5.09937		1051.99	1.28457		1231.1	0.00294
1052.4	64.9617		1052.4	-2.47783		1052.4	-5.17428		1052.4	1.72818		1231.55	0.00433
1052.81	65.1202		1052.81	-6.74501		1052.81	-5.21556		1052.81	2.14471		1231.99	0.00534
1053.22	65.1738		1053.22	-2.71942		1053.22	-5.1336		1053.22	1.19108		1232.43	0.00524
1053.63	65.0314		1053.63	-1.09444		1053.63	-4.63074		1053.63	1.16621		1232.87	0.00749
1054.05	65.1952		1054.05	-2.91863		1054.05	-3.88277		1054.05	0.6109		1233.31	0.00769
1054.46	65.3155		1054.46	-2.63892		1054.46	-3.14897		1054.46	0.04197		1233.75	0.00799
1054.87	65.3895		1054.87	-1.32689		1054.87	-2.27692		1054.87	0.01531		1234.2	0.00764
1055.28	65.5552		1055.28	-0.23263		1055.28	-1.55932		1055.28	-0.10468		1234.64	0.009
1055.69	65.8451		1055.69	0.10489		1055.69	-0.90212		1055.69	0.05973		1235.08	0.00977
1056.1	66.0901		1056.1	5.57833		1056.1	-0.01997		1056.1	-0.04912		1235.52	0.01009
1056.52	66.3315		1056.52	10.4515		1056.52	1.0405		1056.52	0.09593		1235.96	0.01317
1056.93	66.1012		1056.93	1.87419		1056.93	1.70065		1056.93	-0.45559		1236.4	0.01509
1057.34	65.902		1057.34	-0.90109		1057.34	1.91258		1057.34	-1.2183		1236.85	0.01636
1057.75	65.5471		1057.75	-2.70712		1057.75	1.9637		1057.75	-1.81126		1237.29	0.0169
1058.16	65.4774		1058.16	-3.02112		1058.16	2.26913		1058.16	-1.54044		1237.73	0.01628
1058.58	65.4954		1058.58	4.18389		1058.58	2.57566		1058.58	-1.3231		1238.17	0.01648
1058.99	65.2572		1058.99	3.93618		1058.99	2.748		1058.99	0.10049		1238.61	0.01844
1059.4	64.8027		1059.4	5.05264		1059.4	3.13312		1059.4	0.29563		1239.05	0.02082
1059.81	64.3708		1059.81	2.45524		1059.81	3.49406		1059.81	1.221		1239.5	0.02055
1060.22	63.9995		1060.22	1.97953		1060.22	3.84473		1060.22	2.67781		1239.94	0.02332
1060.64	63.9007		1060.64	1.42857		1060.64	4.37323		1060.64	2.41297		1240.38	0.02479
1061.05	63.8283		1061.05	0.65892		1061.05	4.89619		1061.05	1.72767		1240.82	0.02446
1061.46	62.8283		1061.46	1.82195		1061.46	5.43255		1061.46	1.85043		1241.26	0.0268
1061.87	62.1582		1061.87	1.86093		1061.87	5.81173		1061.87	1.60126		1241.7	0.02948
1062.28	61.4837		1062.28	0.67991		1062.28	6.27008		1062.28	0.24164		1242.15	0.03045
1062.7	61.1126		1062.7	2.01378		1062.7	6.94981		1062.7	-1.0143		1242.59	0.03262
1063.11	60.7583		1063.11	5.15304		1063.11	7.66174		1063.11	-2.39892		1243.03	0.03292
1063.52	60.5686		1063.52	4.46809		1063.52	8.26221		1063.52	-2.06208		1243.47	0.03314
1063.93	60.5668		1063.93	4.83756		1063.93	8.5946		1063.93	-1.57643		1243.91	0.0346
1064.34	60.4541		1064.34	2.61721		1064.34	8.81999		1064.34	-0.32392		1244.35	0.03668
1064.76	60.4446		1064.76	3.04608		1064.76	8.83683		1064.76	-0.34482		1244.79	0.03785
1065.17	60.3214		1065.17	5.44499		1065.17	8.59962		1065.17	-2.44525		1245.24	0.0402
1065.58	59.889		1065.58	7.11298		1065.58	8.39889		1065.58	-3.36073		1245.68	0.04058
1065.99	59.6735		1065.99	5.15518		1065.99	8.05776		1065.99	-2.98463		1246.12	0.04231
1066.4	59.6164		1066.4	3.44749		1066.4	7.21796		1066.4	-2.62944		1246.56	0.04749
1066.81	59.2788		1066.81	2.70513		1066.81	5.90267		1066.81	-2.8921		1247	0.04818
1067.23	59.0589		1067.23	3.29047		1067.23	4.63038		1067.23	-4.33085		1247.44	0.05133
1067.64	58.9301		1067.64	3.81556		1067.64	3.37403		1067.64	-3.72359		1247.89	0.05209
1068.05	58.9249		1068.05	2.97518		1068.05	2.15208		1068.05	-2.66985		1248.33	0.05317
1068.46	58.7144		1068.46	6.59847		1068.46	1.026		1068.46	-1.97064		1248.77	0.05674
1068.87	58.4948		1068.87	1.37558		1068.87	-0.09444		1068.87	-0.45825		1249.21	0.05862
1069.29	58.2544		1069.29	-0.85649		1069.29	-1.44445		1069.29	-0.19525		1249.65	0.06161
1069.7	58.1823		1069.7	-3.98455		1069.7	-2.91841		1069.7	0.08422		1250.09	0.06128
1070.11	58.2521		1070.11	-3.53399		1070.11	-4.34797		1070.11	0.06893		1250.54	0.06593
1070.52	58.0574		1070.52	-3.35204		1070.52	-5.74686		1070.52	0.70863		1250.98	0.06683
1070.93	57.4278		1070.93	-3.61862		1070.93	-7.27307		1070.93	1.88858		1251.42	0.06983
1071.35	57.1355		1071.35	1.3451		1071.35	-8.71432		1071.35	2.72929		1251.86	0.07217
1071.76	56.8518		1071.76	2.85308		1071.76	-10.067		1071.76	2.31574		1252.3	0.07281
1072.17	57.0715		1072.17	-0.56309		1072.17	-11.197		1072.17	1.46692		1252.74	0.07735
1072.58	57.4128		1072.58	-0.4639		1072.58	-12.4345		1072.58	2.18838		1253.19	0.08276
1072.99	57.3726		1072.99	-0.19591		1072.99	-13.7919		1072.99	2.08327		1253.63	0.08373
1073.41	57.629		1073.41	-3.61539		1073.41	-15.0965		1073.41	2.2202		1254.07	0.08424
1073.82	57.6217		1073.82	-5.94484		1073.82	-16.2455		1073.82	1.75132		1254.51	0.08763
1074.23	57.4512		1074.23	-8.56164		1074.23	-17.5131		1074.23	0.86646		1254.95	0.09028
1074.64	57.2413		1074.64	-8.35136		1074.64	-19.0145		1074.64	0.45396		1255.39	0.09381
1075.05	57.3406		1075.05	-11.7319		1075.05	-20.4636		1075.05	0.04424		1255.84	0.09293
1075.47	57.5492		1075.47	-18.7982		1075.47	-21.6888		1075.47	0.78614		1256.28	0.09711
1075.88	57.5784		1075.88	-24.8206		1075.88	-22.8631		1075.88	0.79605		1256.72	0.10257
1076.29	57.4601		1076.29	-26.7561		1076.29	-23.8728		1076.29	0.13194		1257.16	0.10507
1076.7	57.3048		1076.7	-26.6051		1076.7	-24.5716		1076.7	-0.39196		1257.6	0.10657
1077.11	57.3156		1077.11	-26.5539		1077.11	-25.0097		1077.11	-1.25291		1258.04	0.11098
1077.53	57.0155		1077.53	-24.8193		1077.53	-25.0242		1077.53	-0.05671		1258.49	0.11341
1077.94	56.7527		1077.94	-25.8019		1077.94	-24.1739		1077.94	0.81561		1258.93	0.11274
1078.35	56.7521		1078.35	-28.2984		1078.35	-22.4271		1078.35	0.73019		1259.37	0.11765
1078.76	56.5926		1078.76	-31.7267		1078.76	-20.0632		1078.76	0.21285		1259.81	0.11743
1079.17	56.4303		1079.17	-31.1253		1079.17	-17.2916		1079.17	-0.14411		1260.25	0.12268
1079.58	56.3202		1079.58	-21.4412		1079.58	-13.8482		1079.58	-0.33579		1260.69	0.12867
1080	56.0772		1080	-17.6888		1080	-9.67425		1080	1.27547		1261.14	0.12985
1080.41	55.9475		1080.41	-18.739		1080.41	-4.77433		1080.41	1.87009		1261.58	0.13258
1080.82	55.9286		1080.82	-15.8844		1080.82	1.00323		1080.82	1.96795		1262.02	0.13466
1081.23	56.1363		1081.23	-8.10243		1081.23	7.48291		1081.23	2.01717		1262.46	0.14039
1081.64	55.9273		1081.64	-1.80732		1081.64	14.4119		1081.64	2.02095		1262.9	0.1445
1082.06	56.0596		1082.06	4.59329		1082.06	21.9517		1082.06	2.45966		1263.34	0.14725
1082.47	55.9622		1082.47	14.235		1082.47	29.9685		1082.47	2.52324		1263.79	0.15316
1082.88	55.7499		1082.88	18.0096		1082.88	38.6274		1082.88	0.8321		1264.23	0.15764
1083.29	55.5509		1083.29	19.4483		1083.29	47.6844		1083.29	0.05726		1264.67	0.16053
1083.7	55.403		1083.7	21.9818		1083.7	56.9074		1083.7	-0.20276		1265.11	0.16479
1084.12	55.31		1084.12	27.2761		1084.12	66.2138		1084.12	-0.89134		1265.55	0.16971
1084.53	55.3568		1084.53	28.9609		1084.53	75.6942		1084.53	0.14061		1265.99	0.17542
1084.94	55.6177		1084.94	34.1748		1084.94	85.2592		1084.94	0.15883		1266.44	0.18015
1085.35	55.7681		1085.35	43.4199		1085.35	94.7508		1085.35	0.67516		1266.88	0.18835
1085.76	55.5789		1085.76	53.2348		1085.76	104.361		1085.76	0.86439		1267.32	0.19504
1086.18	55.4973		1086.18	65.4223		1086.18	114.088		1086.18	1.29924		1267.76	0.20176
1086.59	55.4078		1086.59	82.3189		1086.59	123.859		1086.59	1.23565		1268.2	0.20839
1087	55.1277		1087	95.0688		1087	133.629		1087	0.72945		1268.64	0.21507
1087.41	55.1422		1087.41	101.463		1087.41	143.565		1087.41	0.73804		1269.09	0.22341
1087.82	55.3198		1087.82	110.859		1087.82	153.429		1087.82	0.23688		1269.53	0.22912
1088.24	55.1105		1088.24	118.024		1088.24	162.731		1088.24	-1.27937		1269.97	0.23806
1088.65	55.0463		1088.65	129.407		1088.65	171.474		1088.65	-2.5496		1270.41	0.24888
1089.06	54.9085		1089.06	140.438		1089.06	179.573		1089.06	-2.12523		1270.85	0.26051
1089.47	54.9016		1089.47	152.009		1089.47	186.966		1089.47	-1.55813		1271.29	0.27012
1089.88	54.9637		1089.88	157.13		1089.88	193.561		1089.88	-0.81527		1271.73	0.28107
1090.29	55.2942		1090.29	167.336		1090.29	199.426		1090.29	-2.23128		1272.18	0.29215
1090.71	55.4872		1090.71	181.354		1090.71	204.428		1090.71	-2.72279		1272.62	0.3024
1091.12	55.5201		1091.12	188.797		1091.12	208.314		1091.12	-2.45989		1273.06	0.31394
1091.53	55.5008		1091.53	192.146		1091.53	210.951		1091.53	-2.71491		1273.5	0.325
1091.94	55.6474		1091.94	194.621		1091.94	212.656		1091.94	-4.68012		1273.94	0.33831
1092.35	55.6188		1092.35	200.984		1092.35	213.183		1092.35	-6.48501		1274.38	0.3499
1092.77	55.0696		1092.77	198.177		1092.77	212.497		1092.77	-7.09752		1274.83	0.36063
1093.18	54.7985		1093.18	189.969		1093.18	210.476		1093.18	-5.5772		1275.27	0.37103
1093.59	54.7236		1093.59	183.96		1093.59	207.285		1093.59	-3.7879		1275.71	0.3818
1094	54.6006		1094	178.51		1094	202.916		1094	-1.86363		1276.15	0.39581
1094.41	54.4898		1094.41	169.854		1094.41	197.443		1094.41	1.07504		1276.59	0.40624
1094.83	54.4408		1094.83	166.226		1094.83	190.887		1094.83	2.7864		1277.03	0.4117
1095.24	54.3197		1095.24	160.575		1095.24	183.521		1095.24	4.02973		1277.48	0.4175
1095.65	54.1592		1095.65	154.149		1095.65	175.548		1095.65	5.19005		1277.92	0.42141
1096.06	54.1682		1096.06	146.137		1096.06	166.918		1096.06	6.6271		1278.36	0.42438
1096.47	53.9645		1096.47	143.438		1096.47	157.881		1096.47	7.89357		1278.8	0.42562
1096.89	53.8435		1096.89	132.763		1096.89	148.621		1096.89	8.79101		1279.24	0.42187
1097.3	54.2096		1097.3	122.616		1097.3	139.23		1097.3	10.1015		1279.68	0.4156
1097.71	54.2254		1097.71	119.72		1097.71	129.522		1097.71	11.4023		1280.13	0.40646
1098.12	54.0151		1098.12	115.305		1098.12	119.919		1098.12	11.7252		1280.57	0.39009
1098.53	54.3026		1098.53	110.29		1098.53	110.48		1098.53	12.3312		1281.01	0.37059
1098.95	54.433		1098.95	104.983		1098.95	101.177		1098.95	13.6408		1281.45	0.35099
1099.36	54.6835		1099.36	101.747		1099.36	91.9345		1099.36	14.1273		1281.89	0.32777
1099.77	55.029		1099.77	96.8162		1099.77	83.049		1099.77	13.3095		1282.33	0.30683
1100.18	55.2397		1100.18	90.8157		1100.18	74.6189		1100.18	13.2955		1282.78	0.28004
1100.59	55.2161		1100.59	82.9114		1100.59	66.5803		1100.59	13.2008		1283.22	0.25268
1101.01	55.2303		1101.01	73.0108		1101.01	58.8981		1101.01	14.5942		1283.66	0.22765
1101.42	55.1823		1101.42	62.6208		1101.42	51.48		1101.42	13.6055		1284.1	0.20367
1101.83	55.3605		1101.83	61.181		1101.83	44.4873		1101.83	11.463		1284.54	0.18507
1102.24	55.0808		1102.24	54.8204		1102.24	37.9391		1102.24	11.3903		1284.98	0.16072
1102.65	54.7542		1102.65	40.9892		1102.65	32.039		1102.65	12.0173		1285.43	0.14138
1103.06	54.8589		1103.06	31.776		1103.06	26.5773		1103.06	12.1215		1285.87	0.12098
1103.48	54.9289		1103.48	27.3021		1103.48	21.6048		1103.48	11.9205		1286.31	0.10953
1103.89	54.8531		1103.89	21.6192		1103.89	16.7904		1103.89	10.9733		1286.75	0.0937
1104.3	54.9118		1104.3	16.256		1104.3	12.3359		1104.3	9.70133		1287.19	0.08101
1104.71	54.8871		1104.71	9.56028		1104.71	8.23842		1104.71	8.43627		1287.63	0.06997
1105.12	54.8835		1105.12	3.4151		1105.12	4.54512		1105.12	6.59781		1288.08	0.05988
1105.54	55.146		1105.54	-1.49059		1105.54	1.45669		1105.54	5.62266		1288.52	0.04981
1105.95	55.2195		1105.95	-5.60402		1105.95	-0.78517		1105.95	5.38958		1288.96	0.04431
1106.36	55.0092		1106.36	-5.08218		1106.36	-2.32477		1106.36	4.07976		1289.4	0.03735
1106.77	54.988		1106.77	-8.30711		1106.77	-3.37409		1106.77	2.33086		1289.84	0.03065
1107.18	55.2901		1107.18	-6.08516		1107.18	-3.94469		1107.18	2.04448		1290.28	0.02599
1107.6	55.4089		1107.6	-6.24527		1107.6	-4.33039		1107.6	2.27795		1290.73	0.02069
1108.01	55.3196		1108.01	-10.7603		1108.01	-4.39603		1108.01	1.64347		1291.17	0.01601
1108.42	55.2485		1108.42	-11.9843		1108.42	-4.46756		1108.42	1.05757		1291.61	0.01199
1108.83	54.9252		1108.83	-8.75669		1108.83	-4.4772		1108.83	-0.12801		1292.05	0.00662
1109.24	54.7001		1109.24	-7.38427		1109.24	-4.32801		1109.24	-0.6122		1292.49	0.00721
1109.66	54.6333		1109.66	-9.16332		1109.66	-4.02929		1109.66	-1.14684		1292.93	0.00449
1110.07	54.2745		1110.07	-7.73406		1110.07	-3.84015		1110.07	-0.36593		1293.38	0.00359
1110.48	54.0386		1110.48	-3.59325		1110.48	-3.7437		1110.48	-0.22585		1293.82	0.00137
1110.89	54.2071		1110.89	-0.14113		1110.89	-3.80012		1110.89	0.20714		1294.26	0.000890894
1111.3	54.3204		1111.3	2.28391		1111.3	-4.07169		1111.3	-1.0383		1294.7	-0.00507
1111.72	54.7612		1111.72	6.86791		1111.72	-4.62359		1111.72	-1.9043		1295.14	-0.000849537
1112.13	54.9056		1112.13	5.2547		1112.13	-5.41764		1112.13	-1.36955		1295.58	-0.00253
1112.54	55.0908		1112.54	9.4048		1112.54	-6.16671		1112.54	-0.98746		1296.03	-0.00374
1112.95	55.1902		1112.95	11.3436		1112.95	-7.11156		1112.95	-0.89649		1296.47	-0.00259
1113.36	55.2815		1113.36	7.73341		1113.36	-8.10141		1113.36	-0.84031		1296.91	-0.00281
1113.77	55.2927		1113.77	3.94218		1113.77	-9.30752		1113.77	-0.39999		1297.35	-0.00437
1114.19	55.2477		1114.19	-0.27113		1114.19	-10.6109		1114.19	0.07374		1297.79	-0.00426
1114.6	55.2963		1114.6	-5.22809		1114.6	-11.8797		1114.6	-0.58389		1298.23	-0.00466
1115.01	55.428		1115.01	-5.76097		1115.01	-12.8453		1115.01	-1.97357		1298.68	-0.00531
1115.42	55.7419		1115.42	-5.98766		1115.42	-13.4692		1115.42	-2.31824		1299.12	-0.00499
1115.83	55.6743		1115.83	-9.94051		1115.83	-14.0257		1115.83	-2.32794		1299.56	-0.00463
1116.25	55.7568		1116.25	-12.1405		1116.25	-14.5519		1116.25	-2.01713		1300	-0.0021
1116.66	55.7232		1116.66	-12.1615		1116.66	-14.8275		1116.66	-2.39777		1300.44	-0.00568
1117.07	55.7069		1117.07	-12.8033		1117.07	-14.7727		1117.07	-1.78652		1300.88	-0.000988227
1117.48	55.727		1117.48	-20.1121		1117.48	-14.8614		1117.48	-0.61454		1301.32	-0.00486
1117.89	55.5282		1117.89	-22.0346		1117.89	-14.9817		1117.89	-1.77828		1301.77	0.000385754
1118.31	55.1192		1118.31	-17.0336		1118.31	-14.9687		1118.31	-2.52827		1302.21	0.000713228
1118.72	54.9567		1118.72	-14.832		1118.72	-14.5539		1118.72	-3.29809		1302.65	0.00176
1119.13	54.9064		1119.13	-13.6267		1119.13	-13.9096		1119.13	-2.08602		1303.09	0.00277
1119.54	54.6846		1119.54	-12.1522		1119.54	-13.2875		1119.54	-0.71317		1303.53	0.000508323
1119.95	54.3078		1119.95	-10.0754		1119.95	-12.8824		1119.95	0.22555		1303.97	-0.000215691
1120.37	54.1848		1120.37	-4.76865		1120.37	-12.4523		1120.37	1.1363		1304.42	0.00507
1120.78	54.2989		1120.78	-1.26863		1120.78	-12.1763		1120.78	2.06796		1304.86	0.00762
1121.19	54.4396		1121.19	-4.65441		1121.19	-12.0612		1121.19	2.80734		1305.3	0.01343
1121.6	54.4041		1121.6	-5.73344		1121.6	-12.0053		1121.6	2.98731		1305.74	0.01441
1122.01	54.404		1122.01	-5.81372		1122.01	-11.8326		1122.01	3.25868		1306.18	0.01204
1122.43	54.5119		1122.43	-3.12841		1122.43	-11.534		1122.43	3.12403		1306.62	0.01161
1122.84	54.4492		1122.84	-1.37791		1122.84	-11.1351		1122.84	2.67834		1307.07	0.0159
1123.25	54.4156		1123.25	-1.64411		1123.25	-10.5181		1123.25	2.86853		1307.51	0.01962
1123.66	54.5052		1123.66	-1.40038		1123.66	-9.96181		1123.66	2.34669		1307.95	0.01944
1124.07	54.3922		1124.07	-5.25078		1124.07	-9.32944		1124.07	0.54826		1308.39	0.02621
1124.49	54.638		1124.49	-4.8383		1124.49	-8.36841		1124.49	-0.329		1308.83	0.02404
1124.9	54.7126		1124.9	-4.47629		1124.9	-6.80418		1124.9	-0.44445		1309.27	0.03086
1125.31	54.8269		1125.31	-9.29892		1125.31	-4.71997		1125.31	-0.52842		1309.72	0.03304
1125.72	54.7523		1125.72	-13.3354		1125.72	-1.99478		1125.72	-0.75985		1310.16	0.03666
1126.13	54.8489		1126.13	-13.0086		1126.13	1.56984		1126.13	-0.57343		1310.6	0.03966
1126.54	54.9208		1126.54	-14.2673		1126.54	5.79326		1126.54	-1.21803		1311.04	0.04291
1126.96	55.0995		1126.96	-17.4233		1126.96	10.4003		1126.96	-1.12706		1311.48	0.04497
1127.37	55.2261		1127.37	-21.0253		1127.37	15.2558		1127.37	-1.60188		1311.92	0.05196
1127.78	55.2895		1127.78	-17.6954		1127.78	20.5056		1127.78	-3.68699		1312.37	0.05437
1128.19	55.1102		1128.19	-10.9246		1128.19	26.2006		1128.19	-4.50899		1312.81	0.062
1128.6	55.027		1128.6	-7.24533		1128.6	32.354		1128.6	-3.72549		1313.25	0.07199
1129.02	54.8191		1129.02	-5.89188		1129.02	38.5629		1129.02	-1.25346		1313.69	0.07286
1129.43	54.597		1129.43	-5.09687		1129.43	44.6289		1129.43	0.63409		1314.13	0.08028
1129.84	54.3438		1129.84	-5.56991		1129.84	50.4557		1129.84	1.37938		1314.57	0.08641
1130.25	54.4662		1130.25	0.68308		1130.25	56.2183		1130.25	1.91072		1315.02	0.09415
1130.66	54.2181		1130.66	6.05902		1130.66	61.6171		1130.66	2.21321		1315.46	0.10085
1131.08	54.0694		1131.08	13.2693		1131.08	66.6062		1131.08	2.10442		1315.9	0.11497
1131.49	54.0366		1131.49	20.9347		1131.49	71.0227		1131.49	1.85003		1316.34	0.12051
1131.9	54.1724		1131.9	25.8379		1131.9	74.9346		1131.9	2.45146		1316.78	0.13115
1132.31	54.139		1132.31	34.1512		1132.31	78.2949		1132.31	3.32213		1317.22	0.14057
1132.72	53.8304		1132.72	38.501		1132.72	81.2724		1132.72	2.94298		1317.67	0.15118
1133.14	53.8568		1133.14	35.4286		1133.14	83.9486		1133.14	2.86983		1318.11	0.1649
1133.55	53.9811		1133.55	33.5572		1133.55	85.8134		1133.55	1.41495		1318.55	0.17961
1133.96	53.8002		1133.96	35.3132		1133.96	87.0447		1133.96	0.4943		1318.99	0.1912
1134.37	54.0157		1134.37	39.5121		1134.37	87.6899		1134.37	-0.73854		1319.43	0.20444
1134.78	54.2766		1134.78	38.214		1134.78	88.0088		1134.78	-2.82405		1319.87	0.218
1135.2	54.7134		1135.2	32.438		1135.2	88.0282		1135.2	-3.27762		1320.32	0.23255
1135.61	55.0457		1135.61	29.5002		1135.61	87.5368		1135.61	-2.91825		1320.76	0.25013
1136.02	55.3399		1136.02	26.637		1136.02	86.2939		1136.02	-2.73527		1321.2	0.26272
1136.43	55.5654		1136.43	23.7179		1136.43	84.3992		1136.43	-2.57238		1321.64	0.27882
1136.84	55.6245		1136.84	21.9387		1136.84	82.0328		1136.84	-3.03054		1322.08	0.29903
1137.25	55.6395		1137.25	24.8015		1137.25	78.9956		1137.25	-4.3533		1322.52	0.31704
1137.67	55.7108		1137.67	28.6792		1137.67	75.3892		1137.67	-4.6308		1322.97	0.33483
1138.08	55.6658		1138.08	25.9548		1138.08	71.201		1138.08	-5.07481		1323.41	0.35483
1138.49	55.4055		1138.49	15.4082		1138.49	66.6179		1138.49	-4.28316		1323.85	0.37602
1138.9	55.4302		1138.9	8.59168		1138.9	61.6138		1138.9	-2.46811		1324.29	0.38767
1139.31	55.453		1139.31	-1.73279		1139.31	56.1796		1139.31	-2.08319		1324.73	0.40572
1139.73	55.2227		1139.73	-6.24953		1139.73	50.2636		1139.73	-2.44295		1325.17	0.42648
1140.14	55.0839		1140.14	-4.75888		1140.14	43.6746		1140.14	-1.93308		1325.62	0.44444
1140.55	54.6828		1140.55	-4.98339		1140.55	36.4612		1140.55	-0.34205		1326.06	0.4633
1140.96	54.6991		1140.96	-4.47719		1140.96	28.9609		1140.96	1.10046		1326.5	0.48165
1141.37	54.7313		1141.37	-9.17183		1141.37	21.3567		1141.37	2.47879		1326.94	0.49546
1141.79	54.4791		1141.79	-13.6117		1141.79	13.8457		1141.79	4.05714		1327.38	0.50894
1142.2	54.2446		1142.2	-19.8041		1142.2	6.56655		1142.2	5.79062		1327.82	0.52486
1142.61	54.1098		1142.61	-24.8156		1142.61	-0.49736		1142.61	5.71379		1328.27	0.53256
1143.02	53.921		1143.02	-32.7908		1143.02	-7.20193		1143.02	5.09175		1328.71	0.53503
1143.43	53.6316		1143.43	-31.1102		1143.43	-13.4425		1143.43	4.19277		1329.15	0.53426
1143.85	53.4917		1143.85	-32.6879		1143.85	-19.0459		1143.85	3.62359		1329.59	0.53181
1144.26	53.5945		1144.26	-34.0582		1144.26	-23.9259		1144.26	2.63548		1330.03	0.52015
1144.67	53.8215		1144.67	-35.0421		1144.67	-27.9123		1144.67	3.5116		1330.47	0.51251
1145.08	53.984		1145.08	-38.5127		1145.08	-31.0153		1145.08	5.28928		1330.91	0.49323
1145.49	54.0016		1145.49	-37.2256		1145.49	-33.4303		1145.49	5.99159		1331.36	0.47815
1145.91	54.0347		1145.91	-32.9012		1145.91	-35.0519		1145.91	6.18703		1331.8	0.46079
1146.32	54.1175		1146.32	-31.4689		1146.32	-35.7522		1146.32	6.56067		1332.24	0.44049
1146.73	54.1343		1146.73	-30.2194		1146.73	-35.8327		1146.73	7.10284		1332.68	0.41923
1147.14	54.0688		1147.14	-28.1762		1147.14	-35.5643		1147.14	7.83595		1333.12	0.40128
1147.55	54.0455		1147.55	-28.0926		1147.55	-34.6509		1147.55	8.94282		1333.56	0.37634
1147.97	54.1022		1147.97	-28.3652		1147.97	-33.3322		1147.97	8.22418		1334.01	0.35373
1148.38	53.686		1148.38	-31.6841		1148.38	-31.4711		1148.38	8.03108		1334.45	0.33387
1148.79	53.576		1148.79	-29.7165		1148.79	-29.05		1148.79	8.7533		1334.89	0.32064
1149.2	53.5342		1149.2	-30.0235		1149.2	-26.2879		1149.2	7.81187		1335.33	0.30099
1149.61	53.2977		1149.61	-22.7849		1149.61	-23.4293		1149.61	7.35484		1335.77	0.28443
1150.02	53.187		1150.02	-15.6532		1150.02	-20.5841		1150.02	7.78705		1336.21	0.2678
1150.44	53.2221		1150.44	-10.1566		1150.44	-17.4175		1150.44	8.27571		1336.66	0.25436
1150.85	53.2051		1150.85	-4.64877		1150.85	-13.9172		1150.85	8.95138		1337.1	0.24198
1151.26	52.9425		1151.26	7.77429		1151.26	-10.2905		1151.26	10.641		1337.54	0.22603
1151.67	52.7257		1151.67	10.4801		1151.67	-6.67215		1151.67	12.1359		1337.98	0.21142
1152.08	52.8463		1152.08	10.2942		1152.08	-2.97733		1152.08	12.9281		1338.42	0.19678
1152.5	52.8897		1152.5	17.5746		1152.5	0.80914		1152.5	11.6244		1338.86	0.18715
1152.91	52.9118		1152.91	23.3489		1152.91	4.87422		1152.91	11.3553		1339.31	0.17926
1153.32	53.2272		1153.32	31.1245		1153.32	9.25741		1153.32	11.3377		1339.75	0.17009
1153.73	53.4343		1153.73	34.5294		1153.73	13.782		1153.73	10.5993		1340.19	0.1581
1154.14	53.5619		1154.14	43.5159		1154.14	18.3705		1154.14	9.83157		1340.63	0.15132
1154.56	53.9276		1154.56	48.7845		1154.56	23.3527		1154.56	9.82114		1341.07	0.14065
1154.97	54.2939		1154.97	51.8587		1154.97	28.5716		1154.97	9.21006		1341.51	0.13796
1155.38	54.4826		1155.38	60.6369		1155.38	33.9149		1155.38	8.44268		1341.96	0.12824
1155.79	54.5197		1155.79	66.6199		1155.79	39.4561		1155.79	8.34708		1342.4	0.12408
1156.2	54.305		1156.2	68.9692		1156.2	45.047		1156.2	8.8791		1342.84	0.11928
1156.62	54.2186		1156.62	74.8465		1156.62	50.8158		1156.62	9.62687		1343.28	0.11359
1157.03	54.199		1157.03	81.1057		1157.03	56.9554		1157.03	9.13663		1343.72	0.10915
1157.44	54.3311		1157.44	85.6868		1157.44	63.2936		1157.44	7.13373		1344.16	0.10571
1157.85	54.1514		1157.85	91.9204		1157.85	69.5787		1157.85	4.29635		1344.61	0.10266
1158.26	53.967		1158.26	97.2111		1158.26	76.0275		1158.26	1.98113		1345.05	0.09636
1158.68	54.0671		1158.68	105.221		1158.68	82.4656		1158.68	0.70866		1345.49	0.08923
1159.09	54.0521		1159.09	110.715		1159.09	88.8953		1159.09	-0.36812		1345.93	0.09095
1159.5	54.0516		1159.5	118.608		1159.5	95.336		1159.5	-0.81078		1346.37	0.08592
1159.91	54.0633		1159.91	125.523		1159.91	101.659		1159.91	-0.82935		1346.81	0.08125
1160.32	54.0119		1160.32	128.947		1160.32	107.758		1160.32	-1.13634		1347.26	0.07843
1160.73	53.8901		1160.73	137.343		1160.73	113.477		1160.73	-0.11817		1347.7	0.07476
1161.15	53.9027		1161.15	151.403		1161.15	119.014		1161.15	-1.27667		1348.14	0.07538
1161.56	53.9322		1161.56	148.105		1161.56	124.21		1161.56	-2.44369		1348.58	0.06872
1161.97	54.1169		1161.97	146.454		1161.97	129.052		1161.97	-2.86022		1349.02	0.0687
1162.38	54.1891		1162.38	157.412		1162.38	133.576		1162.38	-2.80561		1349.46	0.06715
1162.79	54.2155		1162.79	164.882		1162.79	137.841		1162.79	-2.52725		1349.91	0.06079
1163.21	54.2055		1163.21	169.87		1163.21	141.723		1163.21	-3.06703		1350.35	0.06104
1163.62	54.0143		1163.62	173.894		1163.62	145.34		1163.62	-3.46848		1350.79	0.05617
1164.03	53.8981		1164.03	177.42		1164.03	148.519		1164.03	-3.59711		1351.23	0.05377
1164.44	53.9667		1164.44	184.134		1164.44	151.428		1164.44	-3.38556		1351.67	0.05593
1164.85	53.7887		1164.85	193.541		1164.85	153.774		1164.85	-3.46982		1352.11	0.05354
1165.27	53.5039		1165.27	206.293		1165.27	155.474		1165.27	-3.12173		1352.56	0.04977
1165.68	53.4228		1165.68	209.896		1165.68	156.635		1165.68	-2.98073		1353	0.0481
1166.09	53.4096		1166.09	206.969		1166.09	157.371		1166.09	-0.54159		1353.44	0.049
1166.5	53.6397		1166.5	211.274		1166.5	157.84		1166.5	-0.35904		1353.88	0.04357
1166.91	53.7929		1166.91	215.123		1166.91	157.759		1166.91	-0.43665		1354.32	0.04503
1167.33	54.1087		1167.33	212.648		1167.33	156.817		1167.33	-0.43555		1354.76	0.03884
1167.74	54.3721		1167.74	211.083		1167.74	155.118		1167.74	-0.5454		1355.21	0.04199
1168.15	54.7327		1168.15	209.822		1168.15	152.841		1168.15	0.22303		1355.65	0.03773
1168.56	54.9116		1168.56	202.566		1168.56	149.823		1168.56	1.62811		1356.09	0.0391
1168.97	55.0083		1168.97	195.975		1168.97	146.472		1168.97	2.01061		1356.53	0.03604
1169.39	55.0365		1169.39	195.333		1169.39	142.688		1169.39	2.58885		1356.97	0.03689
1169.8	54.9554		1169.8	192.251		1169.8	138.429		1169.8	2.3413		1357.41	0.03601
1170.21	54.8304		1170.21	193.317		1170.21	133.561		1170.21	1.20141		1357.85	0.03283
1170.62	54.7575		1170.62	189.462		1170.62	128.232		1170.62	0.17131		1358.3	0.03118
1171.03	54.7195		1171.03	191.385		1171.03	122.649		1171.03	-0.5922		1358.74	0.02825
1171.45	54.4178		1171.45	186.423		1171.45	116.567		1171.45	0.64377		1359.18	0.03581
1171.86	54.4817		1171.86	181.274		1171.86	110.039		1171.86	1.26084		1359.62	0.02788
1172.27	54.3203		1172.27	179.983		1172.27	103.116		1172.27	0.86861		1360.06	0.02792
1172.68	54.0135		1172.68	173.993		1172.68	96.1449		1172.68	-0.11718		1360.5	0.02945
1173.09	53.8841		1173.09	165.425		1173.09	89.1548		1173.09	-0.23479		1360.95	0.02754
1173.5	53.5369		1173.5	152.723		1173.5	82.2624		1173.5	0.07432		1361.39	0.02477
1173.92	53.1895		1173.92	144.906		1173.92	75.1704		1173.92	1.11153		1361.83	0.02385
1174.33	53.0865		1174.33	146.528		1174.33	67.9128		1174.33	3.5557		1362.27	0.02372
1174.74	52.6649		1174.74	146.85		1174.74	60.909		1174.74	7.928		1362.71	0.02478
1175.15	52.3752		1175.15	141.929		1175.15	54.1921		1175.15	13.0246		1363.15	0.02248
1175.56	52.4538		1175.56	125.97		1175.56	47.8762		1175.56	19.7455		1363.6	0.0217
1175.98	52.4807		1175.98	110.323		1175.98	42.016		1175.98	28.0243		1364.04	0.01856
1176.39	52.5336		1176.39	101.537		1176.39	36.537		1176.39	35.272		1364.48	0.0212
1176.8	52.662		1176.8	86.2163		1176.8	31.0942		1176.8	44.6828		1364.92	0.01649
1177.21	52.9434		1177.21	66.2523		1177.21	25.7226		1177.21	54.4723		1365.36	0.01463
1177.62	53.0489		1177.62	49.4493		1177.62	20.5743		1177.62	65.1648		1365.8	0.01682
1178.04	52.8732		1178.04	37.633		1178.04	15.5581		1178.04	77.5215		1366.25	0.01517
1178.45	52.8904		1178.45	26.7827		1178.45	10.7439		1178.45	89.8608		1366.69	0.01435
1178.86	52.8714		1178.86	14.6968		1178.86	6.04312		1178.86	101.229		1367.13	0.01468
1179.27	52.8493		1179.27	6.71344		1179.27	1.8389		1179.27	114.548		1367.57	0.01206
1179.68	53.0912		1179.68	3.74118		1179.68	-1.79094		1179.68	126.389		1368.01	0.01314
1180.1	53.2733		1180.1	2.76134		1180.1	-5.34171		1180.1	137.435		1368.45	0.01072
1180.51	53.5082		1180.51	1.18648		1180.51	-8.49463		1180.51	147.156		1368.9	0.00679
1180.92	53.6911		1180.92	-1.20786		1180.92	-11.1591		1180.92	155.61		1369.34	0.01061
1181.33	53.7122		1181.33	-9.47046		1181.33	-13.393		1181.33	160.312		1369.78	0.00627
1181.74	53.8549		1181.74	-16.0679		1181.74	-15.097		1181.74	162.991		1370.22	0.0056
1182.16	53.8235		1182.16	-18.8469		1182.16	-16.3692		1182.16	164.259		1370.66	0.00365
1182.57	53.9138		1182.57	-18.8924		1182.57	-16.9472		1182.57	162.811		1371.1	0.00546
1182.98	54.046		1182.98	-20.2966		1182.98	-16.9296		1182.98	159.851		1371.55	0.0035
1183.39	53.8665		1183.39	-19.4006		1183.39	-16.545		1183.39	156.612		1371.99	0.00198
1183.8	53.7773		1183.8	-12.446		1183.8	-15.9803		1183.8	151.966		1372.43	0.00393
1184.21	53.6741		1184.21	-5.04629		1184.21	-15.0251		1184.21	147.134		1372.87	0.00185
1184.63	53.4542		1184.63	0.87956		1184.63	-13.5981		1184.63	141.237		1373.31	0.00123
1185.04	53.7138		1185.04	3.74021		1185.04	-12.0121		1185.04	132.093		1373.75	0.0025
1185.45	54.1605		1185.45	4.164		1185.45	-10.3037		1185.45	124		1374.2	0.00183
1185.86	54.0598		1185.86	4.88533		1185.86	-8.55204		1185.86	116.038		1374.64	0.00432
1186.27	53.828		1186.27	3.16063		1186.27	-6.86593		1186.27	110.024		1375.08	0.00105
1186.69	53.7271		1186.69	4.32985		1186.69	-5.47966		1186.69	106.417		1375.52	0.0004848
1187.1	53.7868		1187.1	4.29509		1187.1	-4.38917		1187.1	105.245		1375.96	-0.00104
1187.51	53.7169		1187.51	-2.39545		1187.51	-3.7463		1187.51	104.717		1376.4	-0.00238
1187.92	53.5647		1187.92	-8.98213		1187.92	-3.77971		1187.92	104.434		1376.85	0.000970541
1188.33	53.3749		1188.33	-11.4023		1188.33	-4.20623		1188.33	106.974		1377.29	-0.00131
1188.75	53.2755		1188.75	-13.5173		1188.75	-4.92919		1188.75	109.272		1377.73	-0.00204
1189.16	53.1423		1189.16	-15.7155		1189.16	-5.26955		1189.16	113.565		1378.17	0.00172
1189.57	53.1555		1189.57	-9.89964		1189.57	-5.52221		1189.57	116.471		1378.61	-2.88925e-05
1189.98	52.9842		1189.98	-6.66429		1189.98	-5.94529		1189.98	117.946		1379.05	-0.001
1190.39	52.8866		1190.39	-8.37738		1190.39	-6.03602		1190.39	118.607		1379.5	-0.00277
1190.81	52.8223		1190.81	-21.2323		1190.81	-6.12748		1190.81	119.092		1379.94	-0.00262
1191.22	52.9933		1191.22	-20.8486		1191.22	-6.24959		1191.22	118.347		1380.38	-0.00291
1191.63	53.3342		1191.63	-19.023		1191.63	-6.27661		1191.63	116.773		1380.82	-0.00371
1192.04	53.4765		1192.04	-18.9128		1192.04	-6.2196		1192.04	113.436		1381.26	-0.0027
1192.45	53.4575		1192.45	-16.2933		1192.45	-6.07283		1192.45	108.26		1381.7	-0.00428
1192.87	53.0546		1192.87	-17.2798		1192.87	-5.75565		1192.87	103.616		1382.15	-0.00384
1193.28	52.9434		1193.28	-15.8308		1193.28	-5.28388		1193.28	97.0329		1382.59	-0.00144
1193.69	52.992		1193.69	-11.9106		1193.69	-4.93984		1193.69	88.7664		1383.03	-0.00427
1194.1	53.3313		1194.1	-7.2234		1194.1	-4.59748		1194.1	80.4918		1383.47	-0.00449
1194.51	53.7567		1194.51	-3.07169		1194.51	-4.17169		1194.51	71.6005		1383.91	-0.00481
1194.93	54.0793		1194.93	1.0269		1194.93	-3.35659		1194.93	61.9027		1384.35	-0.00528
1195.34	54.464		1195.34	3.33534		1195.34	-2.12587		1195.34	54.0179		1384.79	-0.00656
1195.75	54.458		1195.75	2.02274		1195.75	-0.86755		1195.75	47.5391		1385.24	-0.00628
1196.16	54.471		1196.16	4.00397		1196.16	0.21759		1196.16	41.6203		1385.68	-0.00505
1196.57	54.5975		1196.57	12.6009		1196.57	0.8727		1196.57	36.5949		1386.12	-0.00483
1196.98	54.5605		1196.98	12.2044		1196.98	1.08648		1196.98	32.4103		1386.56	-0.00392
1197.4	54.5678		1197.4	6.76557		1197.4	0.6944		1197.4	27.2689		1387	-0.00383
1197.81	54.8095		1197.81	9.03015		1197.81	-0.01588		1197.81	21.9917		1387.44	-0.00452
1198.22	54.5206		1198.22	9.07625		1198.22	-0.45449		1198.22	19.6735		1387.89	-0.00572
1198.63	54.7507		1198.63	12.2106		1198.63	-0.761		1198.63	15.131		1388.33	-0.00668
1199.04	54.635		1199.04	15.2575		1199.04	-0.70379		1199.04	13.7973		1388.77	-0.00459
1199.46	54.5362		1199.46	18.9883		1199.46	-0.57704		1199.46	10.4569		1389.21	-0.00316
1199.87	54.3489		1199.87	21.5352		1199.87	-0.13339		1199.87	7.11732		1389.65	-0.0029
1200.28	54.1685		1200.28	16.217		1200.28	0.24378		1200.28	6.19398		1390.09	-0.0029
1200.69	54.0462		1200.69	11.0971		1200.69	0.40984		1200.69	5.61593		1390.54	-0.00461
1201.1	53.9353		1201.1	11.2398		1201.1	0.92822		1201.1	3.49837		1390.98	-0.00376
1201.52	53.8037		1201.52	12.3249		1201.52	1.6478		1201.52	1.74863		1391.42	-0.00123
1201.93	53.7996		1201.93	15.509		1201.93	2.39526		1201.93	1.03531		1391.86	-0.00497
1202.34	53.8226		1202.34	12.0703		1202.34	3.07917		1202.34	0.48496		1392.3	-0.0036
1202.75	53.6564		1202.75	7.24462		1202.75	3.70433		1202.75	-0.1478		1392.74	-0.00175
1203.16	53.7808		1203.16	7.10042		1203.16	4.45036		1203.16	-1.38587		1393.19	-0.00256
1203.58	53.9844		1203.58	6.87638		1203.58	4.97442		1203.58	-1.06945		1393.63	-0.00288
1203.99	54.1455		1203.99	6.44231		1203.99	5.64401		1203.99	-0.19528		1394.07	-0.00292
1204.4	54.1508		1204.4	0.23861		1204.4	6.40341		1204.4	-0.21825		1394.51	-2.37154e-05
1204.81	54.3774		1204.81	-0.28421		1204.81	7.29356		1204.81	0.79868		1394.95	-0.000984858
1205.22	54.7418		1205.22	-2.74501		1205.22	7.94367		1205.22	0.97691		1395.39	-0.000426956
1205.64	54.8689		1205.64	-7.03605		1205.64	8.1224		1205.64	1.10509		1395.84	0.000866919
1206.05	55.0312		1206.05	-6.43018		1206.05	7.99126		1206.05	0.76238		1396.28	-0.000370202
1206.46	55.2651		1206.46	-5.03158		1206.46	7.32821		1206.46	0.03724		1396.72	0.00030759
1206.87	55.5191		1206.87	-9.12738		1206.87	6.2247		1206.87	-0.43583		1397.16	1.24462e-05
1207.28	55.7713		1207.28	-10.594		1207.28	4.80052		1207.28	-0.24955		1397.6	5.87653e-05
1207.69	55.8112		1207.69	-8.3247		1207.69	3.34139		1207.69	0.06351		1398.04	0.00284
1208.11	55.4118		1208.11	-12.0278		1208.11	1.83822		1208.11	0.39526		1398.49	0.00147
1208.52	55.4839		1208.52	-5.98242		1208.52	0.25242		1208.52	-0.17399		1398.93	0.00163
1208.93	55.291		1208.93	-4.54428		1208.93	-1.11072		1208.93	1.17047		1399.37	0.00248
1209.34	54.9956		1209.34	-5.39781		1209.34	-2.41498		1209.34	0.32624		1399.81	0.00685
1209.75	54.5855		1209.75	-5.86558		1209.75	-3.34921		1209.75	0.47043		1400.25	0.00838
1210.17	54.2308		1210.17	-7.1925		1210.17	-4.48214		1210.17	0.88715		1400.69	0.00488
1210.58	54.0847		1210.58	-5.17073		1210.58	-5.47275		1210.58	0.08074		1401.14	0.00569
1210.99	54.1826		1210.99	-4.14055		1210.99	-6.22272		1210.99	-0.21699		1401.58	0.00732
1211.4	54.3635		1211.4	-0.57452		1211.4	-7.23175		1211.4	0.58262		1402.02	0.00735
1211.81	54.4155		1211.81	1.73098		1211.81	-8.2148		1211.81	0.91456		1402.46	0.0094
1212.23	54.2407		1212.23	-2.3397		1212.23	-8.87025		1212.23	0.93863		1402.9	0.00845
1212.64	53.6889		1212.64	1.95015		1212.64	-9.27364		1212.64	0.18324		1403.34	0.00875
1213.05	53.3712		1213.05	1.33551		1213.05	-9.14617		1213.05	-1.71684		1403.79	0.00989
1213.46	53.4585		1213.46	3.21429		1213.46	-8.66321		1213.46	-3.37838		1404.23	0.01168
1213.87	53.1887		1213.87	-3.06754		1213.87	-7.86877		1213.87	-5.08592		1404.67	0.0135
1214.29	53.3816		1214.29	-6.7102		1214.29	-6.8934		1214.29	-6.15053		1405.11	0.01359
1214.7	53.7967		1214.7	-8.49465		1214.7	-5.74238		1214.7	-4.55504		1405.55	0.01163
1215.11	54.1178		1215.11	-9.04106		1215.11	-4.57464		1215.11	-5.51989		1405.99	0.01467
1215.52	54.6222		1215.52	-9.84763		1215.52	-3.2798		1215.52	-6.30826		1406.44	0.01445
1215.93	54.9951		1215.93	-7.87454		1215.93	-1.85985		1215.93	-6.63182		1406.88	0.01393
1216.35	55.4783		1216.35	-4.45895		1216.35	-0.5356		1216.35	-7.15181		1407.32	0.0146
1216.76	56.099		1216.76	-3.28095		1216.76	0.55897		1216.76	-6.62866		1407.76	0.01784
1217.17	56.1841		1217.17	-1.75847		1217.17	1.41321		1217.17	-4.57391		1408.2	0.02112
1217.58	56.1045		1217.58	0.87152		1217.58	2.02625		1217.58	-3.12344		1408.64	0.02033
1217.99	56.2521		1217.99	-0.50175		1217.99	2.5962		1217.99	-3.04573		1409.09	0.01648
1218.41	56.3464		1218.41	2.77156		1218.41	3.30007		1218.41	-1.65613		1409.53	0.01949
1218.82	56.1128		1218.82	2.77985		1218.82	4.34764		1218.82	1.163		1409.97	0.02539
1219.23	56.0339		1219.23	6.30166		1219.23	5.34905		1219.23	1.87773		1410.41	0.02259
1219.64	55.9618		1219.64	2.15626		1219.64	6.44233		1219.64	2.08731		1410.85	0.02196
1220.05	55.5317		1220.05	8.93282		1220.05	7.13617		1220.05	2.03454		1411.29	0.02284
1220.46	55.2741		1220.46	11.0904		1220.46	7.50772		1220.46	1.4639		1411.73	0.02199
1220.88	55.1583		1220.88	7.27561		1220.88	7.95728		1220.88	2.22277		1412.18	0.02839
1221.29	54.8321		1221.29	6.17894		1221.29	8.61878		1221.29	3.09453		1412.62	0.02721
1221.7	54.5948		1221.7	4.91589		1221.7	9.46001		1221.7	3.65433		1413.06	0.02147
1222.11	54.64		1222.11	0.64334		1222.11	10.491		1222.11	4.59963		1413.5	0.02516
1222.52	54.5155		1222.52	-0.58777		1222.52	11.4669		1222.52	3.13718		1413.94	0.02558
1222.94	54.5207		1222.94	-6.04788		1222.94	12.5496		1222.94	1.64225		1414.38	0.02375
1223.35	54.2428		1223.35	-4.66458		1223.35	13.4762		1223.35	3.06129		1414.83	0.02291
1223.76	54.0959		1223.76	-3.30138		1223.76	14.0998		1223.76	3.58014		1415.27	0.02261
1224.17	53.8945		1224.17	-0.30181		1224.17	14.3382		1224.17	5.26497		1415.71	0.02004
1224.58	54.1274		1224.58	-1.05202		1224.58	14.3808		1224.58	4.14695		1416.15	0.01926
1225	54.6416		1225	7.96714		1225	13.901		1225	1.34635		1416.59	0.01863
1225.41	55.1536		1225.41	9.23196		1225.41	12.9871		1225.41	-0.71285		1417.03	0.01534
1225.82	55.5333		1225.82	9.30776		1225.82	11.6603		1225.82	-2.55669		1417.48	0.01407
1226.23	55.8655		1226.23	10.0138		1226.23	9.86745		1226.23	-2.9424		1417.92	0.01247
1226.64	55.9485		1226.64	8.47909		1226.64	7.52248		1226.64	-2.00935		1418.36	0.01214
1227.06	55.5372		1227.06	9.32753		1227.06	4.89179		1227.06	-1.2592		1418.8	0.01146
1227.47	54.9488		1227.47	13.1804		1227.47	2.26861		1227.47	0.37474		1419.24	0.00976
1227.88	54.7318		1227.88	16.0592		1227.88	-0.21291		1227.88	1.59803		1419.68	0.00716
1228.29	54.7747		1228.29	13.9415		1228.29	-2.80467		1228.29	1.65611		1420.13	0.00824
1228.7	54.788		1228.7	14.5714		1228.7	-5.36298		1228.7	3.09218		1420.57	0.00391
1229.12	55.1876		1229.12	9.43604		1229.12	-7.97676		1229.12	2.82254		1421.01	4.49416e-05
1229.53	55.2976		1229.53	4.61868		1229.53	-10.41		1229.53	2.28866		1421.45	0.00246
1229.94	55.4554		1229.94	6.56391		1229.94	-12.6616		1229.94	1.03451		1421.89	0.0009008
1230.35	56.1879		1230.35	0.33894		1230.35	-14.4604		1230.35	-0.16616		1422.33	-6.53375e-05
1230.76	56.5808		1230.76	-8.20747		1230.76	-15.8722		1230.76	0.59736		1422.78	-0.00111
1231.17	56.8742		1231.17	-14.1338		1231.17	-17.1039		1231.17	1.79291		1423.22	-0.00191
1231.59	57.2861		1231.59	-18.5026		1231.59	-18.2575		1231.59	2.43099		1423.66	-0.00149
1232	57.3377		1232	-18.6036		1232	-19.1801		1232	2.82844		1424.1	-0.00145
1232.41	56.9915		1232.41	-13.33		1232.41	-19.8798		1232.41	2.83879		1424.54	-0.00145
1232.82	56.5732		1232.82	-10.8446		1232.82	-20.299		1232.82	3.68534		1424.98	-0.00253
1233.23	56.5231		1233.23	-9.84438		1233.23	-20.5443		1233.23	4.37388		1425.43	-0.00317
1233.65	56.4556		1233.65	-6.46134		1233.65	-20.5366		1233.65	3.59002		1425.87	-0.00242
1234.06	56.2627		1234.06	-6.55717		1234.06	-20.4948		1234.06	2.72111		1426.31	-0.00229
1234.47	56.3728		1234.47	-4.71652		1234.47	-20.5566		1234.47	-1.48101		1426.75	-0.00232
1234.88	56.2416		1234.88	-3.49113		1234.88	-20.691		1234.88	-3.41281		1427.19	-0.00202
1235.29	56.0626		1235.29	-11.239		1235.29	-20.7575		1235.29	-3.18942		1427.63	-0.00248
1235.71	55.7134		1235.71	-17.299		1235.71	-20.6007		1235.71	-2.34865		1428.08	-0.0028
1236.12	55.2497		1236.12	-17.7309		1236.12	-20.058		1236.12	-0.83969		1428.52	-0.00261
1236.53	54.8207		1236.53	-14.0308		1236.53	-19.2805		1236.53	-0.34812		1428.96	-0.000920895
1236.94	54.3826		1236.94	-9.1115		1236.94	-18.3559		1236.94	-1.0595		1429.4	-0.00124
1237.35	54.0128		1237.35	-8.29899		1237.35	-17.2331		1237.35	-1.15861		1429.84	0.000359372
1237.77	54.1279		1237.77	-13.6989		1237.77	-15.7674		1237.77	-1.71455		1430.28	0.000362824
1238.18	54.3706		1238.18	-20.0144		1238.18	-13.7482		1238.18	-2.65003		1430.73	-0.00127
1238.59	54.3859		1238.59	-13.7669		1238.59	-11.0441		1238.59	-2.22716		1431.17	-0.00118
1239	54.7127		1239	-19.5031		1239	-7.88768		1239	-2.36823		1431.61	-0.000101935
1239.41	55.5787		1239.41	-15.8708		1239.41	-3.968		1239.41	-3.96777		1432.05	-0.000821896
1239.83	56.253		1239.83	-12.9161		1239.83	0.28247		1239.83	-4.17785		1432.49	9.79534e-05
1240.24	56.6922		1240.24	-8.03537		1240.24	4.63617		1240.24	-5.62052		1432.93	-0.000539365
1240.65	56.3607		1240.65	-4.57466		1240.65	8.91563		1240.65	-5.26111		1433.38	-0.00063056
1241.06	56.1589		1241.06	-4.6166		1241.06	13.7691		1241.06	-4.35895		1433.82	-3.23421e-05
1241.47	55.9851		1241.47	-3.25407		1241.47	19.4051		1241.47	-4.18461		1434.26	0.00196
1241.89	55.6731		1241.89	3.23785		1241.89	25.5205		1241.89	-3.00817		1434.7	-0.000573159
1242.3	55.5823		1242.3	11.6782		1242.3	32.0977		1242.3	-1.43468		1435.14	0.000343423
1242.71	55.6896		1242.71	16.2334		1242.71	39.3165		1242.71	-1.11071		1435.58	0.00209
1243.12	55.841		1243.12	19.1788		1243.12	46.9866		1243.12	0.23221		1436.03	0.00176
1243.53	55.7123		1243.53	27.4468		1243.53	54.8133		1243.53	1.44274		1436.47	-0.000405827
1243.94	55.4946		1243.94	33.6988		1243.94	62.5644		1243.94	1.92432		1436.91	0.00404
1244.36	55.2565		1244.36	33.5733		1244.36	70.5163		1244.36	1.77748		1437.35	0.00146
1244.77	55.1585		1244.77	35.1116		1244.77	78.9076		1244.77	2.04373		1437.79	-0.000627527
1245.18	55.2526		1245.18	42.8155		1245.18	87.3214		1245.18	1.73791		1438.23	0.002
1245.59	55.2948		1245.59	52.5299		1245.59	95.8419		1245.59	1.63204		1438.68	0.001
1246	55.2893		1246	69.5654		1246	104.522		1246	0.14159		1439.12	0.000188782
1246.42	55.1834		1246.42	87.1342		1246.42	113.26		1246.42	-1.46854		1439.56	0.00172
1246.83	55.0952		1246.83	98.2134		1246.83	121.978		1246.83	-2.285		1440	0.00127
1247.24	55.1095		1247.24	112.439		1247.24	130.865		1247.24	-2.20933		1440.44	0.00173
1247.65	55.0745		1247.65	135.047		1247.65	140.114		1247.65	-1.96453		1440.88	0.00284
1248.06	55.1158		1248.06	157.025		1248.06	149.479		1248.06	-2.96662		1441.32	0.00442
1248.48	55.4029		1248.48	175.095		1248.48	158.414		1248.48	-4.24003		1441.77	0.000866413
1248.89	55.4381		1248.89	186.479		1248.89	166.908		1248.89	-3.79586		1442.21	0.000487119
1249.3	55.4733		1249.3	200.245		1249.3	175.438		1249.3	-4.38112		1442.65	-0.000558076
1249.71	55.2821		1249.71	216.621		1249.71	183.494		1249.71	-4.59355		1443.09	0.0015
1250.12	55.3299		1250.12	235.749		1250.12	191.119		1250.12	-6.49006		1443.53	-0.000735001
1250.54	54.825		1250.54	246.154		1250.54	198.084		1250.54	-5.88872		1443.97	0.00109
1250.95	54.6012		1250.95	252.291		1250.95	204.571		1250.95	-4.28908		1444.42	0.000790527
1251.36	54.3109		1251.36	262.018		1251.36	210.348		1251.36	-3.12101		1444.86	0.000567606
1251.77	54.4168		1251.77	272.107		1251.77	215.215		1251.77	-1.66539		1445.3	0.000685062
1252.18	54.6711		1252.18	276.379		1252.18	219.449		1252.18	-1.26449		1445.74	0.00105
1252.6	54.9792		1252.6	274.572		1252.6	222.812		1252.6	-1.2393		1446.18	0.00118
1253.01	55.376		1253.01	269.718		1253.01	224.964		1253.01	0.63778		1446.62	0.00407
1253.42	55.4641		1253.42	264.09		1253.42	226.071		1253.42	2.15215		1447.07	0.00181
1253.83	55.1473		1253.83	256.726		1253.83	226.262		1253.83	3.68009		1447.51	0.000493423
1254.24	55.3551		1254.24	250.56		1254.24	225.584		1254.24	4.46077		1447.95	0.00406
1254.65	55.2474		1254.65	246.397		1254.65	223.699		1254.65	5.30225		1448.39	0.00522
1255.07	55.5873		1255.07	246.753		1255.07	220.654		1255.07	4.64259		1448.83	0.00573
1255.48	55.5532		1255.48	236.99		1255.48	216.77		1255.48	5.48964		1449.27	0.00383
1255.89	55.2108		1255.89	231.489		1255.89	212.058		1255.89	6.05809		1449.72	0.000167887
1256.3	55.1317		1256.3	222.801		1256.3	206.409		1256.3	6.79644		1450.16	0.00417
1256.71	55.2066		1256.71	214.78		1256.71	199.931		1256.71	8.9961		1450.6	0.00172
1257.13	55.0956		1257.13	212.157		1257.13	192.707		1257.13	10.458		1451.04	0.00181
1257.54	54.8383		1257.54	204.548		1257.54	184.952		1257.54	9.81348		1451.48	0.00285
1257.95	54.7268		1257.95	187.882		1257.95	176.629		1257.95	9.06536		1451.92	0.00149
1258.36	54.6326		1258.36	172.608		1258.36	167.829		1258.36	10.1899		1452.37	0.000665963
1258.77	54.1564		1258.77	159.684		1258.77	158.854		1258.77	11.8535		1452.81	0.00152
1259.19	53.9856		1259.19	150.556		1259.19	149.63		1259.19	12.3371		1453.25	0.0013
1259.6	54.359		1259.6	149.606		1259.6	140.067		1259.6	12.3605		1453.69	0.000837092
1260.01	54.7721		1260.01	143.162		1260.01	130.131		1260.01	13.2424		1454.13	0.00159
1260.42	54.5942		1260.42	128.047		1260.42	119.62		1260.42	15.5978		1454.57	0.00416
1260.83	55.0017		1260.83	117.213		1260.83	109.123		1260.83	19.2684		1455.02	0.00119
1261.25	55.1458		1261.25	102.855		1261.25	99.192		1261.25	22.2727		1455.46	0.00148
1261.66	55.8654		1261.66	88.344		1261.66	89.8977		1261.66	24.6468		1455.9	0.00211
1262.07	56.3885		1262.07	67.0962		1262.07	81.0449		1262.07	27.905		1456.34	0.00129
1262.48	56.5886		1262.48	50.3543		1262.48	72.3448		1262.48	31.1297		1456.78	0.00172
1262.89	56.7109		1262.89	41.4958		1262.89	64.052		1262.89	35.8668		1457.22	0.00324
1263.31	56.4395		1263.31	31.5341		1263.31	56.286		1263.31	41.1317		1457.67	0.0046
1263.72	56.0656		1263.72	21.7243		1263.72	48.6971		1263.72	45.363		1458.11	0.00371
1264.13	55.9976		1264.13	16.2824		1264.13	41.0863		1264.13	49.279		1458.55	0.0016
1264.54	55.8832		1264.54	8.79321		1264.54	33.7719		1264.54	53.0448		1458.99	0.00291
1264.95	55.8794		1264.95	-0.29093		1264.95	27.0483		1264.95	55.2419		1459.43	0.0025
1265.36	55.6654		1265.36	-10.4414		1265.36	20.7625		1265.36	59.8582		1459.87	0.00126
1265.78	55.6284		1265.78	-13.404		1265.78	14.7377		1265.78	65.7335		1460.32	0.0013
1266.19	55.758		1266.19	-21.2231		1266.19	9.18207		1266.19	72.4717		1460.76	-0.000323375
1266.6	55.7082		1266.6	-27.237		1266.6	4.13289		1266.6	79.3891		1461.2	0.00043803
1267.01	55.5535		1267.01	-27.7913		1267.01	-0.32267		1267.01	84.299		1461.64	0.00195
1267.42	55.4017		1267.42	-24.0983		1267.42	-3.97842		1267.42	89.3467		1462.08	0.0012
1267.84	55.3822		1267.84	-23.0626		1267.84	-7.17771		1267.84	97.0066		1462.52	0.00124
1268.25	55.2838		1268.25	-22.3024		1268.25	-10.0424		1268.25	105.027		1462.97	0.000933083
1268.66	55.0911		1268.66	-14.493		1268.66	-12.4691		1268.66	112.25		1463.41	-0.00172
1269.07	55.1262		1269.07	-3.02439		1269.07	-14.6457		1269.07	120.227		1463.85	-0.00228
1269.48	55.4725		1269.48	0.88968		1269.48	-16.4403		1269.48	129.665		1464.29	-0.000555857
1269.9	55.6792		1269.9	-0.16435		1269.9	-17.8508		1269.9	141.185		1464.73	0.000462085
1270.31	55.588		1270.31	4.41351		1270.31	-19.0532		1270.31	153.206		1465.17	-0.00173
1270.72	55.5355		1270.72	11.3981		1270.72	-19.8393		1270.72	165.22		1465.62	-0.00346
1271.13	55.0299		1271.13	6.52461		1271.13	-20.0424		1271.13	176.315		1466.06	-0.00391
1271.54	54.9147		1271.54	3.26658		1271.54	-19.9342		1271.54	188.181		1466.5	-0.00443
1271.96	54.5844		1271.96	-0.93841		1271.96	-19.7981		1271.96	201.644		1466.94	-0.00456
1272.37	54.2797		1272.37	1.09204		1272.37	-19.5471		1272.37	213.334		1467.38	-0.00161
1272.78	54.277		1272.78	7.84415		1272.78	-19.3748		1272.78	226.536		1467.82	-0.00137
1273.19	53.779		1273.19	14.1692		1273.19	-19.5421		1273.19	239.27		1468.27	-0.00394
1273.6	53.4063		1273.6	15.3857		1273.6	-20.079		1273.6	252.21		1468.71	-0.00486
1274.02	53.7235		1274.02	16.8387		1274.02	-20.5399		1274.02	265.125		1469.15	-0.00475
1274.43	54.0851		1274.43	12.9109		1274.43	-20.7716		1274.43	277.528		1469.59	-0.00246
1274.84	54.1825		1274.84	0.92793		1274.84	-21.0281		1274.84	291.064		1470.03	-0.00284
1275.25	54.327		1275.25	-9.33115		1275.25	-21.3814		1275.25	304.85		1470.47	-0.00323
1275.66	54.4778		1275.66	-16.348		1275.66	-21.4857		1275.66	317.697		1470.91	-0.00226
1276.08	54.6993		1276.08	-25.5309		1276.08	-21.3823		1276.08	329.446		1471.36	-0.00254
1276.49	54.9055		1276.49	-27.5466		1276.49	-21.0859		1276.49	336.735		1471.8	-0.00498
1276.9	55.049		1276.9	-26.3305		1276.9	-20.444		1276.9	344.035		1472.24	-0.00328
1277.31	55.1814		1277.31	-21.1436		1277.31	-19.5395		1277.31	350.924		1472.68	-0.000756729
1277.72	55.2513		1277.72	-26.6717		1277.72	-18.2972		1277.72	357.869		1473.12	0.000369923
1278.13	55.3491		1278.13	-29.4132		1278.13	-16.5666		1278.13	361.446		1473.56	-0.00293
1278.55	55.5478		1278.55	-30.3169		1278.55	-14.7358		1278.55	362.737		1474.01	-0.00263
1278.96	55.6782		1278.96	-35.357		1278.96	-12.8233		1278.96	363.214		1474.45	-0.000777818
1279.37	55.5211		1279.37	-41.238		1279.37	-10.7827		1279.37	362.4		1474.89	-0.00575
1279.78	55.1687		1279.78	-39.4832		1279.78	-8.69477		1279.78	359.383		1475.33	-0.00202
1280.19	54.809		1280.19	-29.6331		1280.19	-6.78639		1280.19	353.562		1475.77	-0.0038
1280.61	54.3761		1280.61	-26.8886		1280.61	-5.0359		1280.61	345.551		1476.21	-0.00143
1281.02	54.1811		1281.02	-31.1584		1281.02	-3.04537		1281.02	336.58		1476.66	-0.00169
1281.43	53.9684		1281.43	-27.33		1281.43	-0.91723		1281.43	327.125		1477.1	-0.00353
1281.84	53.7678		1281.84	-19.813		1281.84	1.13444		1281.84	315.954		1477.54	-0.00519
1282.25	53.8412		1282.25	-11.0039		1282.25	3.03057		1282.25	302.661		1477.98	-0.0036
1282.67	53.619		1282.67	2.72748		1282.67	4.61416		1282.67	288.665		1478.42	-0.00269
1283.08	53.2363		1283.08	12.7477		1283.08	6.02534		1283.08	273.722		1478.86	-0.000707634
1283.49	53.3886		1283.49	13.9377		1283.49	7.78022		1283.49	259.377		1479.31	-0.00456
1283.9	53.7428		1283.9	17.5794		1283.9	9.57531		1283.9	242.059		1479.75	-0.00158
1284.31	53.8786		1284.31	20.4369		1284.31	10.9717		1284.31	225.755		1480.19	-0.00319
1284.73	53.796		1284.73	23.8486		1284.73	12.3929		1284.73	211.442		1480.63	-0.00401
1285.14	54.0261		1285.14	33.9233		1285.14	13.7984		1285.14	195.771		1481.07	-0.00574
1285.55	54.3303		1285.55	44.2918		1285.55	15.3924		1285.55	180.197		1481.51	-0.00279
1285.96	54.5744		1285.96	47.364		1285.96	16.8954		1285.96	165.894		1481.96	-0.000705333
1286.37	54.8569		1286.37	49.2033		1286.37	18.2853		1286.37	151.612		1482.4	0.000422509
1286.79	55.1765		1286.79	46.4738		1286.79	19.648		1286.79	137.807		1482.84	-0.00205
1287.2	55.5608		1287.2	44.4698		1287.2	20.9367		1287.2	123.778		1483.28	-0.00347
1287.61	55.6159		1287.61	39.1622		1287.61	22.18		1287.61	111.092		1483.72	-0.00303
1288.02	55.5034		1288.02	33.086		1288.02	22.9558		1288.02	97.5376		1484.16	-0.00128
1288.43	55.7659		1288.43	24.2773		1288.43	23.042		1288.43	84.8603		1484.61	-0.00156
1288.84	55.5764		1288.84	16.2119		1288.84	22.8648		1288.84	74.2133		1485.05	-0.00228
1289.26	55.3071		1289.26	14.431		1289.26	22.273		1289.26	65.0826		1485.49	0.00125
1289.67	55.0405		1289.67	15.8185		1289.67	20.9077		1289.67	57.2659		1485.93	0.00192
1290.08	55.0945		1290.08	14.9162		1290.08	18.9818		1290.08	49.6923		1486.37	0.000663653
1290.49	55.1594		1290.49	8.88072		1290.49	16.6452		1290.49	42.5295		1486.81	0.00108
1290.9	55.1869		1290.9	3.1872		1290.9	14.121		1290.9	37.5586		1487.26	0.00278
1291.32	55.048		1291.32	-2.93116		1291.32	11.4371		1291.32	31.9825		1487.7	0.00477
1291.73	54.9858		1291.73	-8.3958		1291.73	8.6169		1291.73	26.687		1488.14	0.00419
1292.14	54.9975		1292.14	-11.1347		1292.14	5.74289		1292.14	22.2326		1488.58	0.00513
1292.55	54.7693		1292.55	-14.0028		1292.55	2.87306		1292.55	17.311		1489.02	0.00604
1292.96	54.7189		1292.96	-16.4192		1292.96	0.21502		1292.96	13.5245		1489.46	0.00684
1293.38	54.9692		1293.38	-12.2188		1293.38	-2.3027		1293.38	10.4381		1489.91	0.0073
1293.79	54.9783		1293.79	-10.218		1293.79	-4.83917		1293.79	6.65733		1490.35	0.00669
1294.2	54.7491		1294.2	-10.1259		1294.2	-7.15949		1294.2	4.65717		1490.79	0.00476
1294.61	54.5366		1294.61	-8.7801		1294.61	-8.83334		1294.61	3.7383		1491.23	0.00702
1295.02	54.6474		1295.02	-7.7996		1295.02	-10.4167		1295.02	3.26613		1491.67	0.00896
1295.44	54.5814		1295.44	-8.04662		1295.44	-11.8081		1295.44	3.00069		1492.11	0.00821
1295.85	54.4397		1295.85	-11.3689		1295.85	-12.9203		1295.85	1.84527		1492.56	0.00811
1296.26	54.5077		1296.26	-9.51786		1296.26	-13.8375		1296.26	0.31493		1493	0.01238
1296.67	54.5957		1296.67	-14.9515		1296.67	-14.3192		1296.67	-3.27467		1493.44	0.01321
1297.08	54.688		1297.08	-17.0469		1297.08	-14.648		1297.08	-4.85198		1493.88	0.01544
1297.5	54.5206		1297.5	-13.4982		1297.5	-14.9678		1297.5	-5.23259		1494.32	0.01438
1297.91	54.4061		1297.91	-14.0561		1297.91	-15.2431		1297.91	-6.0227		1494.76	0.01864
1298.32	54.6374		1298.32	-16.3188		1298.32	-15.4149		1298.32	-7.20477		1495.21	0.01921
1298.73	54.4455		1298.73	-20.6448		1298.73	-15.8825		1298.73	-7.79964		1495.65	0.01958
1299.14	54.6197		1299.14	-17.0775		1299.14	-16.7414		1299.14	-7.71885		1496.09	0.02157
1299.56	54.6283		1299.56	-18.3564		1299.56	-17.6408		1299.56	-7.64355		1496.53	0.0262
1299.97	54.9695		1299.97	-23.6226		1299.97	-18.3428		1299.97	-7.32192		1496.97	0.02172
1300.38	55.2231		1300.38	-19.3602		1300.38	-18.8976		1300.38	-6.84943		1497.41	0.02416
1300.79	55.2814		1300.79	-14.8722		1300.79	-19.1737		1300.79	-5.80093		1497.85	0.02829
1301.2	55.2505		1301.2	-17.2897		1301.2	-19.1289		1301.2	-5.93398		1498.3	0.02592
1301.61	55.2731		1301.61	-17.5499		1301.61	-18.9105		1301.61	-4.83878		1498.74	0.02993
1302.03	55.3681		1302.03	-13.9204		1302.03	-18.6013		1302.03	-3.47698		1499.18	0.03137
1302.44	55.5817		1302.44	-10.9316		1302.44	-17.9921		1302.44	-2.67274		1499.62	0.03417
1302.85	55.6603		1302.85	-6.87542		1302.85	-17.0995		1302.85	-1.19974		1500.06	0.03668
1303.26	55.684		1303.26	-6.39588		1303.26	-16.1684		1303.26	-0.59169		1500.5	0.04227
1303.67	55.469		1303.67	-10.2713		1303.67	-14.6595		1303.67	-0.00461		1500.95	0.03714
1304.09	55.2171		1304.09	-6.77728		1304.09	-12.7156		1304.09	1.40442		1501.39	0.04237
1304.5	55.0722		1304.5	1.94233		1304.5	-10.6147		1304.5	3.17597		1501.83	0.0438
1304.91	55.1054		1304.91	6.90654		1304.91	-8.21198		1304.91	3.14471		1502.27	0.04655
1305.32	55.2717		1305.32	6.892		1305.32	-5.23432		1305.32	2.33525		1502.71	0.04862
1305.73	55.2887		1305.73	1.90315		1305.73	-1.89843		1305.73	1.75997		1503.15	0.05053
1306.15	55.7676		1306.15	3.20938		1306.15	1.83672		1306.15	1.76855		1503.6	0.05525
1306.56	55.8818		1306.56	-0.50996		1306.56	5.9306		1306.56	1.86955		1504.04	0.05543
1306.97	55.9985		1306.97	-0.77897		1306.97	10.1362		1306.97	3.25318		1504.48	0.05935
1307.38	56.1007		1307.38	4.90077		1307.38	14.3945		1307.38	3.45027		1504.92	0.06061
1307.79	56.08		1307.79	2.62347		1307.79	18.7286		1307.79	3.01514		1505.36	0.06281
1308.21	56.1369		1308.21	-3.57478		1308.21	23.0405		1308.21	3.49976		1505.8	0.06555
1308.62	56.2607		1308.62	-1.65034		1308.62	27.1502		1308.62	3.7925		1506.25	0.06752
1309.03	56.4705		1309.03	5.98961		1309.03	31.6399		1309.03	4.7805		1506.69	0.07337
1309.44	56.4049		1309.44	7.62656		1309.44	36.1076		1309.44	5.98746		1507.13	0.07802
1309.85	56.644		1309.85	15.0238		1309.85	40.4682		1309.85	8.59133		1507.57	0.07934
1310.27	56.8283		1310.27	27.5513		1310.27	44.8236		1310.27	10.9864		1508.01	0.08086
1310.68	56.6768		1310.68	32.3635		1310.68	49.3119		1310.68	13.9555		1508.45	0.08326
1311.09	56.5869		1311.09	35.0695		1311.09	53.6502		1311.09	16.6042		1508.9	0.0854
1311.5	56.6858		1311.5	40.2572		1311.5	57.8192		1311.5	19.5949		1509.34	0.08983
1311.91	56.7049		1311.91	50.1841		1311.91	61.8802		1311.91	22.8148		1509.78	0.09323
1312.32	56.8345		1312.32	55.9502		1312.32	65.8597		1312.32	25.5869		1510.22	0.09475
1312.74	56.5904		1312.74	58.3829		1312.74	69.4715		1312.74	30.0645		1510.66	0.09785
1313.15	56.5718		1313.15	62.7707		1313.15	72.5471		1313.15	33.9554		1511.1	0.10621
1313.56	56.4666		1313.56	68.149		1313.56	75.3965		1313.56	38.7414		1511.55	0.10909
1313.97	56.1779		1313.97	72.192		1313.97	77.7004		1313.97	43.6537		1511.99	0.11179
1314.38	56.1493		1314.38	74.7153		1314.38	79.2259		1314.38	46.7197		1512.43	0.11734
1314.8	56.0603		1314.8	76.1286		1314.8	80.4951		1314.8	50.7309		1512.87	0.1217
1315.21	55.9678		1315.21	75.7161		1315.21	81.157		1315.21	57.0528		1513.31	0.12487
1315.62	55.8153		1315.62	71.28		1315.62	81.1317		1315.62	64.361		1513.75	0.13051
1316.03	55.8932		1316.03	70.6876		1316.03	80.6401		1316.03	72.9809		1514.2	0.13278
1316.44	55.6904		1316.44	72.5888		1316.44	79.5982		1316.44	83.7767		1514.64	0.13606
1316.86	55.6034		1316.86	71.0452		1316.86	77.8087		1316.86	95.4371		1515.08	0.13079
1317.27	55.2988		1317.27	67.4125		1317.27	75.4467		1317.27	106.619		1515.52	0.14108
1317.68	54.7107		1317.68	57.3658		1317.68	72.4669		1317.68	118.493		1515.96	0.14405
1318.09	54.6731		1318.09	51.7325		1318.09	69.0391		1318.09	130.838		1516.4	0.14697
1318.5	54.3727		1318.5	50.9376		1318.5	65.1896		1318.5	143.934		1516.85	0.14735
1318.92	54.1546		1318.92	42.0253		1318.92	60.9025		1318.92	158.348		1517.29	0.15198
1319.33	54.3235		1319.33	29.519		1319.33	55.9268		1319.33	173.808		1517.73	0.14853
1319.74	54.4619		1319.74	25.0307		1319.74	50.7347		1319.74	191.313		1518.17	0.1504
1320.15	54.4761		1320.15	21.4811		1320.15	45.2563		1320.15	209.687		1518.61	0.15017
1320.56	54.6039		1320.56	13.3565		1320.56	39.6852		1320.56	228.795		1519.05	0.14681
1320.98	54.8698		1320.98	9.95096		1320.98	33.871		1320.98	248.114		1519.5	0.14431
1321.39	55.051		1321.39	6.49834		1321.39	27.9817		1321.39	268.447		1519.94	0.14206
1321.8	55.2222		1321.8	0.9074		1321.8	21.9197		1321.8	288.323		1520.38	0.14211
1322.21	55.3726		1322.21	-7.28095		1322.21	15.6246		1322.21	308.196		1520.82	0.14077
1322.62	55.2846		1322.62	-11.8511		1322.62	9.27747		1322.62	329.066		1521.26	0.13386
[truncated: 4,072 more rows]

## Sheet: Fig.2c
ANF-PVA in DMSO			ANF-PVA in DMSO after freeze-thrawing			ANF-PVA in H2O
Wavelength (nm)	Absorbance (a.u.)		Wavelength (nm)	Absorbance (a.u.)		Wavelength (nm)	Absorbance (a.u.)
650	-0.00653		650	0.01095		650	0.01173
649.5	-0.0065		649.5	0.01107		649.5	0.01176
649	-0.00645		649	0.01116		649	0.01181
648.5	-0.00648		648.5	0.0112		648.5	0.0119
648	-0.00646		648	0.0112		648	0.01181
647.5	-0.00647		647.5	0.01124		647.5	0.01176
647	-0.00651		647	0.01119		647	0.01177
646.5	-0.00648		646.5	0.01124		646.5	0.0118
646	-0.00651		646	0.01122		646	0.01185
645.5	-0.00654		645.5	0.01122		645.5	0.01186
645	-0.00648		645	0.01127		645	0.01185
644.5	-0.00648		644.5	0.01127		644.5	0.0118
644	-0.00652		644	0.01127		644	0.01192
643.5	-0.00647		643.5	0.01131		643.5	0.01192
643	-0.00647		643	0.01138		643	0.01196
642.5	-0.00644		642.5	0.01147		642.5	0.01197
642	-0.0065		642	0.01148		642	0.012
641.5	-0.00648		641.5	0.01148		641.5	0.01205
641	-0.0065		641	0.01155		641	0.01206
640.5	-0.00653		640.5	0.0116		640.5	0.01209
640	-0.00652		640	0.01162		640	0.01203
639.5	-0.00652		639.5	0.01168		639.5	0.01201
639	-0.00649		639	0.01167		639	0.01204
638.5	-0.00651		638.5	0.01165		638.5	0.01206
638	-0.00648		638	0.01169		638	0.01208
637.5	-0.00649		637.5	0.01175		637.5	0.01206
637	-0.0065		637	0.01174		637	0.01215
636.5	-0.00647		636.5	0.01179		636.5	0.01216
636	-0.00644		636	0.01187		636	0.01216
635.5	-0.00648		635.5	0.01185		635.5	0.01224
635	-0.00648		635	0.01191		635	0.01224
634.5	-0.00648		634.5	0.01195		634.5	0.01221
634	-0.00647		634	0.01199		634	0.01219
633.5	-0.00645		633.5	0.01204		633.5	0.01219
633	-0.00646		633	0.01206		633	0.01211
632.5	-0.00643		632.5	0.01205		632.5	0.01217
632	-0.00646		632	0.01205		632	0.01223
631.5	-0.00651		631.5	0.01207		631.5	0.0122
631	-0.0066		631	0.01208		631	0.01219
630.5	-0.0066		630.5	0.01212		630.5	0.01224
630	-0.00658		630	0.01217		630	0.01226
629.5	-0.0066		629.5	0.01215		629.5	0.01232
629	-0.00663		629	0.01218		629	0.01239
628.5	-0.00662		628.5	0.01224		628.5	0.01241
628	-0.00654		628	0.01236		628	0.01242
627.5	-0.00647		627.5	0.01243		627.5	0.01246
627	-0.00648		627	0.01242		627	0.01243
626.5	-0.00645		626.5	0.01245		626.5	0.01242
626	-0.00646		626	0.01242		626	0.01245
625.5	-0.00644		625.5	0.01247		625.5	0.01243
625	-0.00641		625	0.01253		625	0.0124
624.5	-0.00637		624.5	0.01264		624.5	0.01239
624	-0.00644		624	0.01258		624	0.01236
623.5	-0.00643		623.5	0.0126		623.5	0.0124
623	-0.00632		623	0.01269		623	0.01247
622.5	-0.00635		622.5	0.01269		622.5	0.01247
622	-0.00638		622	0.01275		622	0.01254
621.5	-0.00635		621.5	0.01279		621.5	0.01259
621	-0.00633		621	0.01283		621	0.01273
620.5	-0.00636		620.5	0.01284		620.5	0.01277
620	-0.0063		620	0.01293		620	0.01284
619.5	-0.00629		619.5	0.01299		619.5	0.01286
619	-0.00634		619	0.01303		619	0.01284
618.5	-0.00629		618.5	0.01312		618.5	0.01288
618	-0.00626		618	0.0132		618	0.01287
617.5	-0.00629		617.5	0.01326		617.5	0.01285
617	-0.00631		617	0.01331		617	0.01278
616.5	-0.00633		616.5	0.01333		616.5	0.01279
616	-0.00638		616	0.01333		616	0.01282
615.5	-0.00636		615.5	0.01337		615.5	0.01278
615	-0.00638		615	0.01342		615	0.01285
614.5	-0.00635		614.5	0.01346		614.5	0.01285
614	-0.00633		614	0.0135		614	0.01282
613.5	-0.00637		613.5	0.01348		613.5	0.01284
613	-0.00636		613	0.01354		613	0.01286
612.5	-0.0063		612.5	0.01362		612.5	0.01287
612	-0.00628		612	0.01371		612	0.0129
611.5	-0.00632		611.5	0.01373		611.5	0.01296
611	-0.00625		611	0.01379		611	0.01297
610.5	-0.00634		610.5	0.01383		610.5	0.01302
610	-0.00637		610	0.01387		610	0.01314
609.5	-0.00632		609.5	0.01398		609.5	0.0132
609	-0.00632		609	0.01393		609	0.01323
608.5	-0.00632		608.5	0.01397		608.5	0.01327
608	-0.00632		608	0.01397		608	0.01334
607.5	-0.00632		607.5	0.01405		607.5	0.01338
607	-0.00634		607	0.01409		607	0.01344
606.5	-0.0063		606.5	0.01412		606.5	0.01347
606	-0.00626		606	0.01422		606	0.0134
605.5	-0.00623		605.5	0.0143		605.5	0.01341
605	-0.00621		605	0.01441		605	0.01344
604.5	-0.00624		604.5	0.01445		604.5	0.01345
604	-0.00622		604	0.01457		604	0.01343
603.5	-0.00618		603.5	0.0146		603.5	0.01343
603	-0.00617		603	0.01467		603	0.01342
602.5	-0.00613		602.5	0.01477		602.5	0.0134
602	-0.00616		602	0.01478		602	0.01341
601.5	-0.00615		601.5	0.01484		601.5	0.01345
601	-0.00619		601	0.01492		601	0.01345
600.5	-0.0062		600.5	0.01498		600.5	0.01349
600	-0.00665		600	0.01516		600	0.01329
599.5	-0.00664		599.5	0.01526		599.5	0.0133
599	-0.0066		599	0.01536		599	0.01332
598.5	-0.0066		598.5	0.01543		598.5	0.01334
598	-0.00664		598	0.0155		598	0.01335
597.5	-0.00662		597.5	0.01554		597.5	0.01336
597	-0.00664		597	0.01566		597	0.01345
596.5	-0.00658		596.5	0.01578		596.5	0.01347
596	-0.0066		596	0.01585		596	0.0135
595.5	-0.0066		595.5	0.0159		595.5	0.01351
595	-0.00658		595	0.01595		595	0.01354
594.5	-0.00654		594.5	0.016		594.5	0.01359
594	-0.00644		594	0.01607		594	0.01364
593.5	-0.00645		593.5	0.01609		593.5	0.01367
593	-0.00638		593	0.01612		593	0.0136
592.5	-0.00642		592.5	0.01615		592.5	0.01365
592	-0.00638		592	0.01623		592	0.01364
591.5	-0.00632		591.5	0.0163		591.5	0.01368
591	-0.0063		591	0.01638		591	0.01366
590.5	-0.00631		590.5	0.01642		590.5	0.01361
590	-0.00636		590	0.01647		590	0.01362
589.5	-0.00631		589.5	0.01656		589.5	0.01364
589	-0.00633		589	0.01665		589	0.01371
588.5	-0.00629		588.5	0.01675		588.5	0.0137
588	-0.00632		588	0.01672		588	0.01376
587.5	-0.00631		587.5	0.01678		587.5	0.01382
587	-0.00634		587	0.01678		587	0.01383
586.5	-0.00634		586.5	0.01685		586.5	0.01391
586	-0.00633		586	0.01689		586	0.01386
585.5	-0.00631		585.5	0.01696		585.5	0.01388
585	-0.00628		585	0.01697		585	0.01385
584.5	-0.00632		584.5	0.01696		584.5	0.01387
584	-0.00626		584	0.01705		584	0.01389
583.5	-0.00624		583.5	0.01711		583.5	0.01396
583	-0.0062		583	0.01718		583	0.01398
582.5	-0.00617		582.5	0.01722		582.5	0.01399
582	-0.00615		582	0.01731		582	0.01406
581.5	-0.00618		581.5	0.01733		581.5	0.01407
581	-0.00619		581	0.01739		581	0.01413
580.5	-0.00616		580.5	0.01744		580.5	0.01419
580	-0.00619		580	0.01749		580	0.01421
579.5	-0.00619		579.5	0.01754		579.5	0.01417
579	-0.0062		579	0.0176		579	0.01421
578.5	-0.0062		578.5	0.01766		578.5	0.01421
578	-0.00621		578	0.01767		578	0.01424
577.5	-0.00622		577.5	0.01773		577.5	0.01428
577	-0.00617		577	0.0178		577	0.01429
576.5	-0.00618		576.5	0.01785		576.5	0.01426
576	-0.00616		576	0.01789		576	0.01429
575.5	-0.00616		575.5	0.01789		575.5	0.01429
575	-0.00614		575	0.01793		575	0.01432
574.5	-0.00608		574.5	0.01798		574.5	0.01433
574	-0.00602		574	0.01806		574	0.01437
573.5	-0.00597		573.5	0.01809		573.5	0.01434
573	-0.00599		573	0.01815		573	0.01438
572.5	-0.00595		572.5	0.01826		572.5	0.01445
572	-0.00597		572	0.01834		572	0.01442
571.5	-0.00597		571.5	0.01838		571.5	0.01447
571	-0.00596		571	0.01847		571	0.01448
570.5	-0.00603		570.5	0.01851		570.5	0.01449
570	-0.00605		570	0.01856		570	0.01451
569.5	-0.00607		569.5	0.0186		569.5	0.01451
569	-0.00604		569	0.01867		569	0.01451
568.5	-0.00606		568.5	0.01871		568.5	0.01447
568	-0.00605		568	0.01873		568	0.01451
567.5	-0.00602		567.5	0.01884		567.5	0.01448
567	-0.00596		567	0.0189		567	0.01451
566.5	-0.0059		566.5	0.01899		566.5	0.01456
566	-0.00589		566	0.01907		566	0.01459
565.5	-0.00584		565.5	0.01914		565.5	0.01464
565	-0.00582		565	0.0192		565	0.0147
564.5	-0.00583		564.5	0.01926		564.5	0.01476
564	-0.00578		564	0.01935		564	0.01477
563.5	-0.00578		563.5	0.01944		563.5	0.01481
563	-0.00577		563	0.01949		563	0.0148
562.5	-0.00579		562.5	0.01953		562.5	0.01486
562	-0.00575		562	0.01963		562	0.01486
561.5	-0.00576		561.5	0.0197		561.5	0.01494
561	-0.00572		561	0.01974		561	0.01493
560.5	-0.00569		560.5	0.01979		560.5	0.01496
560	-0.00569		560	0.01985		560	0.01498
559.5	-0.00564		559.5	0.01985		559.5	0.01502
559	-0.00563		559	0.01994		559	0.01508
558.5	-0.00558		558.5	0.02002		558.5	0.01504
558	-0.00562		558	0.02004		558	0.01507
557.5	-0.00561		557.5	0.02014		557.5	0.01511
557	-0.00564		557	0.02022		557	0.0151
556.5	-0.00562		556.5	0.02028		556.5	0.01515
556	-0.00559		556	0.02037		556	0.01518
555.5	-0.00562		555.5	0.02048		555.5	0.01514
555	-0.00563		555	0.0205		555	0.01517
554.5	-0.00565		554.5	0.02055		554.5	0.01526
554	-0.0056		554	0.02061		554	0.01529
553.5	-0.00559		553.5	0.02059		553.5	0.01526
553	-0.00558		553	0.02059		553	0.01528
552.5	-0.00559		552.5	0.02064		552.5	0.01523
552	-0.00561		552	0.02067		552	0.01522
551.5	-0.00557		551.5	0.0208		551.5	0.01528
551	-0.0056		551	0.02085		551	0.01531
550.5	-0.00556		550.5	0.02096		550.5	0.01531
550	-0.00558		550	0.02105		550	0.01535
549.5	-0.00558		549.5	0.02121		549.5	0.0154
549	-0.00554		549	0.02138		549	0.01547
548.5	-0.00548		548.5	0.02153		548.5	0.01557
548	-0.00543		548	0.02167		548	0.01564
547.5	-0.00543		547.5	0.02168		547.5	0.01574
547	-0.00533		547	0.02185		547	0.0158
546.5	-0.00527		546.5	0.02196		546.5	0.01581
546	-0.00525		546	0.02208		546	0.01591
545.5	-0.00521		545.5	0.02217		545.5	0.01596
545	-0.00519		545	0.02224		545	0.01601
544.5	-0.00518		544.5	0.02231		544.5	0.01602
544	-0.00518		544	0.02239		544	0.01607
543.5	-0.0051		543.5	0.02252		543.5	0.01599
543	-0.00511		543	0.02262		543	0.01604
542.5	-0.00514		542.5	0.0227		542.5	0.01609
542	-0.00515		542	0.02278		542	0.01609
541.5	-0.00519		541.5	0.02286		541.5	0.01609
541	-0.00518		541	0.023		541	0.01614
540.5	-0.00519		540.5	0.02311		540.5	0.01622
540	-0.00518		540	0.02319		540	0.01627
539.5	-0.00522		539.5	0.02329		539.5	0.01644
539	-0.00523		539	0.02336		539	0.01642
538.5	-0.00519		538.5	0.02348		538.5	0.01648
538	-0.00514		538	0.02361		538	0.01653
537.5	-0.00508		537.5	0.02368		537.5	0.01655
537	-0.00506		537	0.02372		537	0.01661
536.5	-0.00498		536.5	0.0238		536.5	0.01661
536	-0.00497		536	0.0239		536	0.01661
535.5	-0.00495		535.5	0.02397		535.5	0.0166
535	-0.00494		535	0.02405		535	0.01669
534.5	-0.00497		534.5	0.02412		534.5	0.0167
534	-0.00496		534	0.02418		534	0.01667
533.5	-0.00493		533.5	0.0243		533.5	0.01666
533	-0.00491		533	0.02438		533	0.01664
532.5	-0.00496		532.5	0.02445		532.5	0.01672
532	-0.00492		532	0.02456		532	0.01679
531.5	-0.00486		531.5	0.02467		531.5	0.0168
531	-0.00478		531	0.02474		531	0.01679
530.5	-0.00472		530.5	0.02479		530.5	0.01685
530	-0.00466		530	0.02493		530	0.01691
529.5	-0.00464		529.5	0.025		529.5	0.01702
529	-0.00465		529	0.02511		529	0.01707
528.5	-0.0046		528.5	0.02522		528.5	0.01708
528	-0.00461		528	0.02526		528	0.01715
527.5	-0.00461		527.5	0.02532		527.5	0.01722
527	-0.00465		527	0.02542		527	0.01728
526.5	-0.00466		526.5	0.0255		526.5	0.01727
526	-0.00465		526	0.02554		526	0.0173
525.5	-0.00464		525.5	0.02567		525.5	0.01734
525	-0.00457		525	0.02575		525	0.01746
524.5	-0.00459		524.5	0.0258		524.5	0.01748
524	-0.00452		524	0.02598		524	0.01748
523.5	-0.00457		523.5	0.02604		523.5	0.01751
523	-0.00452		523	0.02613		523	0.01754
522.5	-0.00451		522.5	0.02624		522.5	0.01765
522	-0.00448		522	0.02634		522	0.01767
521.5	-0.00447		521.5	0.02642		521.5	0.01773
521	-0.00446		521	0.02656		521	0.01771
520.5	-0.00444		520.5	0.02671		520.5	0.01778
520	-0.00439		520	0.02661		520	0.01781
519.5	-0.00437		519.5	0.02673		519.5	0.0179
519	-0.00436		519	0.02683		519	0.01796
518.5	-0.00437		518.5	0.0269		518.5	0.01803
518	-0.00436		518	0.02705		518	0.01814
517.5	-0.00433		517.5	0.02719		517.5	0.0181
517	-0.00428		517	0.02733		517	0.01815
516.5	-0.00426		516.5	0.02742		516.5	0.01812
516	-0.00429		516	0.02756		516	0.01814
515.5	-0.00426		515.5	0.02769		515.5	0.01816
515	-0.00425		515	0.02784		515	0.01805
514.5	-0.00416		514.5	0.02801		514.5	0.01811
514	-0.00406		514	0.02809		514	0.01809
513.5	-0.00401		513.5	0.02822		513.5	0.01818
513	-0.00398		513	0.02832		513	0.01823
512.5	-0.00399		512.5	0.02844		512.5	0.0183
512	-0.00391		512	0.02851		512	0.01843
511.5	-0.00386		511.5	0.0286		511.5	0.01846
511	-0.00382		511	0.02869		511	0.01861
510.5	-0.0038		510.5	0.02881		510.5	0.0186
510	-0.00383		510	0.02889		510	0.01871
509.5	-0.00378		509.5	0.02907		509.5	0.01871
509	-0.00378		509	0.02915		509	0.01879
508.5	-0.00368		508.5	0.02926		508.5	0.01879
508	-0.00368		508	0.02939		508	0.01881
507.5	-0.00368		507.5	0.02949		507.5	0.01886
507	-0.00362		507	0.02961		507	0.01886
506.5	-0.00364		506.5	0.02968		506.5	0.01894
506	-0.0036		506	0.02987		506	0.01889
505.5	-0.00359		505.5	0.02997		505.5	0.01901
505	-0.00358		505	0.03014		505	0.01899
504.5	-0.00359		504.5	0.03029		504.5	0.01911
504	-0.00356		504	0.03045		504	0.01918
503.5	-0.00351		503.5	0.0306		503.5	0.01924
503	-0.00351		503	0.03074		503	0.01934
502.5	-0.00344		502.5	0.03091		502.5	0.0194
502	-0.00344		502	0.03097		502	0.01955
501.5	-0.00342		501.5	0.03107		501.5	0.01955
501	-0.00337		501	0.03116		501	0.01969
500.5	-0.00331		500.5	0.03128		500.5	0.01974
500	-0.00326		500	0.03138		500	0.01976
499.5	-0.00324		499.5	0.0315		499.5	0.01983
499	-0.00318		499	0.03163		499	0.01978
498.5	-0.00314		498.5	0.03174		498.5	0.01982
498	-0.00307		498	0.03194		498	0.01976
497.5	-0.003		497.5	0.03206		497.5	0.01983
497	-0.00291		497	0.03222		497	0.01989
496.5	-0.0029		496.5	0.03234		496.5	0.01987
496	-0.00287		496	0.03252		496	0.01991
495.5	-0.00276		495.5	0.03268		495.5	0.01996
495	-0.00275		495	0.03281		495	0.02012
494.5	-0.00275		494.5	0.03294		494.5	0.0202
494	-0.00276		494	0.03306		494	0.02033
493.5	-0.00275		493.5	0.03322		493.5	0.02037
493	-0.00279		493	0.03332		493	0.02039
492.5	-0.00276		492.5	0.03347		492.5	0.02049
492	-0.0027		492	0.03359		492	0.02056
491.5	-0.00269		491.5	0.03374		491.5	0.02067
491	-0.00267		491	0.03388		491	0.02071
490.5	-0.00259		490.5	0.03406		490.5	0.02077
490	-0.00249		490	0.03426		490	0.02079
489.5	-0.00241		489.5	0.03441		489.5	0.02084
489	-0.00233		489	0.03462		489	0.02091
488.5	-0.00225		488.5	0.03476		488.5	0.02098
488	-0.00223		488	0.03493		488	0.02099
487.5	-0.0022		487.5	0.03511		487.5	0.02097
487	-0.00209		487	0.03528		487	0.02097
486.5	-0.00208		486.5	0.03543		486.5	0.02099
486	-0.00202		486	0.03558		486	0.02108
485.5	-0.002		485.5	0.03577		485.5	0.02117
485	-0.00195		485	0.03593		485	0.02124
484.5	-0.00193		484.5	0.03615		484.5	0.02131
484	-0.00182		484	0.03634		484	0.02137
483.5	-0.00172		483.5	0.0365		483.5	0.02146
483	-0.00165		483	0.03673		483	0.02158
482.5	-0.00156		482.5	0.03687		482.5	0.02165
482	-0.00152		482	0.03707		482	0.02169
481.5	-0.00147		481.5	0.03725		481.5	0.02173
481	-0.00142		481	0.03744		481	0.02178
480.5	-0.00133		480.5	0.03762		480.5	0.02177
480	-0.00132		480	0.03779		480	0.02185
479.5	-0.00129		479.5	0.03799		479.5	0.02189
479	-0.00129		479	0.03812		479	0.02192
478.5	-0.00126		478.5	0.03832		478.5	0.02201
478	-0.00119		478	0.0385		478	0.02206
477.5	-0.00116		477.5	0.03868		477.5	0.02215
477	-0.00111		477	0.03888		477	0.02222
476.5	-0.00107		476.5	0.03906		476.5	0.02238
476	-0.00104		476	0.03922		476	0.0225
475.5	-0.000987911		475.5	0.03936		475.5	0.02258
475	-0.000930952		475	0.03956		475	0.02271
474.5	-0.000831511		474.5	0.03975		474.5	0.02277
474	-0.000817135		474	0.03993		474	0.02285
473.5	-0.000770376		473.5	0.0401		473.5	0.02293
473	-0.00070965		473	0.04029		473	0.02299
472.5	-0.000601246		472.5	0.04051		472.5	0.02307
472	-0.00051452		472	0.04079		472	0.02309
471.5	-0.000484645		471.5	0.04103		471.5	0.02318
471	-0.000417787		471	0.04125		471	0.02319
470.5	-0.000381072		470.5	0.04148		470.5	0.02322
470	-0.000272388		470	0.04167		470	0.02334
469.5	-0.000164004		469.5	0.0419		469.5	0.02335
469	-3.6e-05		469	0.04212		469	0.02341
468.5	6.01e-06		468.5	0.04234		468.5	0.02346
468	2.61e-05		468	0.04248		468	0.02355
467.5	9.99e-05		467.5	0.0427		467.5	0.02363
467	0.000204647		467	0.04296		467	0.02377
466.5	0.000335692		466.5	0.04328		466.5	0.0239
466	0.000348719		466	0.04353		466	0.0239
465.5	0.000430193		465.5	0.04383		465.5	0.02399
465	0.000501267		465	0.04407		465	0.0241
464.5	0.000535788		464.5	0.04427		464.5	0.02416
464	0.0007007		464	0.04458		464	0.02419
463.5	0.000780343		463.5	0.04481		463.5	0.02424
463	0.000854476		463	0.04503		463	0.02425
462.5	0.000880165		462.5	0.04519		462.5	0.02427
462	0.00102		462	0.04545		462	0.02436
461.5	0.00108		461.5	0.0456		461.5	0.02441
461	0.00116		461	0.04581		461	0.02453
460.5	0.00125		460.5	0.04615		460.5	0.02464
460	0.00124		460	0.04637		460	0.0248
459.5	0.00133		459.5	0.04665		459.5	0.02492
459	0.00136		459	0.04689		459	0.025
458.5	0.00141		458.5	0.04717		458.5	0.02512
458	0.00148		458	0.04748		458	0.02527
457.5	0.0016		457.5	0.04784		457.5	0.02539
457	0.00164		457	0.04816		457	0.02538
456.5	0.00178		456.5	0.04841		456.5	0.02548
456	0.0019		456	0.04863		456	0.02555
455.5	0.00198		455.5	0.04884		455.5	0.02563
455	0.00213		455	0.04914		455	0.02569
454.5	0.00225		454.5	0.0494		454.5	0.02574
454	0.00236		454	0.04967		454	0.0258
453.5	0.00249		453.5	0.04994		453.5	0.02593
453	0.00259		453	0.05025		453	0.02606
452.5	0.00263		452.5	0.05049		452.5	0.02612
452	0.00277		452	0.05084		452	0.02623
451.5	0.0029		451.5	0.05121		451.5	0.0263
451	0.00303		451	0.05158		451	0.02644
450.5	0.00316		450.5	0.05193		450.5	0.02654
450	0.00321		450	0.05223		450	0.02667
449.5	0.00326		449.5	0.05258		449.5	0.02676
449	0.00332		449	0.05285		449	0.02684
448.5	0.00343		448.5	0.05321		448.5	0.02695
448	0.00348		448	0.05351		448	0.02701
447.5	0.00361		447.5	0.05391		447.5	0.02716
447	0.00368		447	0.05423		447	0.02728
446.5	0.00385		446.5	0.0546		446.5	0.02742
446	0.00398		446	0.05495		446	0.02746
445.5	0.00412		445.5	0.0553		445.5	0.02755
445	0.00429		445	0.05573		445	0.02768
444.5	0.00443		444.5	0.05611		444.5	0.02781
444	0.00466		444	0.05653		444	0.02798
443.5	0.00479		443.5	0.0569		443.5	0.02808
443	0.00501		443	0.05733		443	0.02816
442.5	0.00508		442.5	0.05773		442.5	0.02828
442	0.0052		442	0.05815		442	0.02845
441.5	0.00534		441.5	0.05856		441.5	0.02858
441	0.00546		441	0.0589		441	0.02869
440.5	0.00561		440.5	0.05935		440.5	0.02874
440	0.00568		440	0.05974		440	0.02882
439.5	0.00584		439.5	0.06014		439.5	0.02891
439	0.00592		439	0.0605		439	0.02904
438.5	0.00603		438.5	0.06091		438.5	0.02921
438	0.0062		438	0.06132		438	0.0293
437.5	0.00637		437.5	0.06178		437.5	0.02943
437	0.00655		437	0.06226		437	0.02959
436.5	0.00676		436.5	0.06275		436.5	0.02973
436	0.00697		436	0.06331		436	0.02987
435.5	0.0071		435.5	0.06379		435.5	0.03001
435	0.00729		435	0.06429		435	0.03017
434.5	0.00752		434.5	0.06483		434.5	0.03022
434	0.00772		434	0.06531		434	0.03037
433.5	0.00788		433.5	0.06579		433.5	0.0305
433	0.00806		433	0.06635		433	0.03065
432.5	0.00824		432.5	0.06685		432.5	0.0308
432	0.00841		432	0.06728		432	0.03098
431.5	0.00859		431.5	0.0678		431.5	0.03115
431	0.00879		431	0.06838		431	0.03125
430.5	0.009		430.5	0.06896		430.5	0.03148
430	0.00926		430	0.06962		430	0.03167
429.5	0.00954		429.5	0.07024		429.5	0.03182
429	0.00981		429	0.07082		429	0.03201
428.5	0.01009		428.5	0.07146		428.5	0.03221
428	0.01043		428	0.07218		428	0.03242
427.5	0.01068		427.5	0.07286		427.5	0.03258
427	0.01093		427	0.07349		427	0.03283
426.5	0.01117		426.5	0.07412		426.5	0.03294
426	0.01138		426	0.07469		426	0.03312
425.5	0.01164		425.5	0.07534		425.5	0.03341
425	0.0119		425	0.076		425	0.03358
424.5	0.01214		424.5	0.07665		424.5	0.03378
424	0.0123		424	0.07732		424	0.03396
423.5	0.01263		423.5	0.07799		423.5	0.03418
423	0.013		423	0.07879		423	0.03434
422.5	0.01335		422.5	0.07958		422.5	0.03463
422	0.01372		422	0.0804		422	0.03486
421.5	0.01406		421.5	0.08128		421.5	0.03501
421	0.01443		421	0.08214		421	0.03521
420.5	0.01478		420.5	0.08299		420.5	0.03543
420	0.01577		420	0.08388		420	0.03508
419.5	0.01617		419.5	0.08474		419.5	0.03524
419	0.01667		419	0.08566		419	0.03548
418.5	0.01713		418.5	0.08656		418.5	0.03581
418	0.01757		418	0.08753		418	0.0361
417.5	0.01806		417.5	0.08847		417.5	0.03631
417	0.01857		417	0.08934		417	0.03661
416.5	0.01914		416.5	0.09034		416.5	0.03691
416	0.01962		416	0.09137		416	0.0372
415.5	0.02011		415.5	0.09237		415.5	0.03745
415	0.02063		415	0.0935		415	0.03768
414.5	0.02118		414.5	0.09459		414.5	0.0379
414	0.02176		414	0.09565		414	0.03817
413.5	0.02236		413.5	0.09678		413.5	0.03848
413	0.0229		413	0.09795		413	0.03878
412.5	0.02352		412.5	0.09921		412.5	0.03919
412	0.02419		412	0.10045		412	0.03955
411.5	0.02499		411.5	0.10178		411.5	0.03991
411	0.02574		411	0.10307		411	0.0403
410.5	0.02654		410.5	0.1045		410.5	0.04061
410	0.02736		410	0.10599		410	0.04102
409.5	0.02827		409.5	0.1075		409.5	0.04136
409	0.02927		409	0.10914		409	0.04178
408.5	0.03021		408.5	0.11073		408.5	0.04206
408	0.03119		408	0.11233		408	0.04239
407.5	0.03217		407.5	0.11404		407.5	0.04276
407	0.03323		407	0.11582		407	0.04315
406.5	0.03433		406.5	0.11763		406.5	0.04362
406	0.03557		406	0.11957		406	0.04402
405.5	0.03676		405.5	0.12153		405.5	0.04448
405	0.03811		405	0.12355		405	0.04492
404.5	0.03949		404.5	0.12562		404.5	0.04544
404	0.04105		404	0.12791		404	0.04602
403.5	0.04253		403.5	0.13022		403.5	0.04657
403	0.04418		403	0.13251		403	0.04718
402.5	0.04589		402.5	0.13492		402.5	0.04781
402	0.04765		402	0.13738		402	0.0484
401.5	0.04952		401.5	0.14004		401.5	0.04911
401	0.0515		401	0.14278		401	0.0497
400.5	0.05366		400.5	0.14567		400.5	0.05037
400	0.05586		400	0.14866		400	0.05103
399.5	0.05828		399.5	0.15174		399.5	0.05172
399	0.06076		399	0.15501		399	0.05237
398.5	0.06344		398.5	0.15843		398.5	0.05302
398	0.0662		398	0.16194		398	0.05377
397.5	0.06907		397.5	0.16556		397.5	0.05444
397	0.07205		397	0.16933		397	0.05529
396.5	0.07521		396.5	0.17327		396.5	0.05606
396	0.07848		396	0.17728		396	0.0569
395.5	0.08192		395.5	0.18146		395.5	0.05791
395	0.08556		395	0.18583		395	0.05881
394.5	0.08936		394.5	0.19028		394.5	0.05983
394	0.09341		394	0.19502		394	0.06075
393.5	0.09766		393.5	0.19995		393.5	0.06182
393	0.1021		393	0.20501		393	0.06286
392.5	0.10676		392.5	0.2103		392.5	0.06393
392	0.11167		392	0.21587		392	0.06501
391.5	0.11689		391.5	0.22166		391.5	0.06606
391	0.1222		391	0.22751		391	0.06723
390.5	0.12783		390.5	0.23368		390.5	0.06834
390	0.13367		390	0.23996		390	0.06953
389.5	0.13974		389.5	0.24651		389.5	0.07081
389	0.14621		389	0.25331		389	0.07213
388.5	0.15283		388.5	0.26032		388.5	0.07343
388	0.15981		388	0.26749		388	0.07485
387.5	0.16691		387.5	0.27481		387.5	0.07623
387	0.17453		387	0.28254		387	0.07769
386.5	0.18234		386.5	0.29039		386.5	0.07925
386	0.1905		386	0.2985		386	0.08072
385.5	0.19909		385.5	0.30677		385.5	0.08213
385	0.20785		385	0.31531		385	0.08359
384.5	0.21706		384.5	0.32403		384.5	0.08516
384	0.22656		384	0.33299		384	0.08667
383.5	0.23652		383.5	0.34218		383.5	0.08829
383	0.2466		383	0.35153		383	0.08987
382.5	0.25707		382.5	0.36106		382.5	0.09141
382	0.26776		382	0.37078		382	0.09319
381.5	0.27884		381.5	0.38075		381.5	0.09496
381	0.29029		381	0.39081		381	0.09678
380.5	0.3019		380.5	0.40101		380.5	0.09857
380	0.31391		380	0.41131		380	0.10039
379.5	0.32616		379.5	0.42195		379.5	0.10223
379	0.33886		379	0.43266		379	0.10409
378.5	0.35179		378.5	0.44349		378.5	0.106
378	0.36516		378	0.45443		378	0.10772
377.5	0.37878		377.5	0.46551		377.5	0.10966
377	0.3926		377	0.47677		377	0.11145
376.5	0.40688		376.5	0.48813		376.5	0.11331
376	0.42137		376	0.49964		376	0.11513
375.5	0.4362		375.5	0.51112		375.5	0.11697
375	0.4512		375	0.52271		375	0.11889
374.5	0.46653		374.5	0.53445		374.5	0.12065
374	0.48211		374	0.54637		374	0.12259
373.5	0.49802		373.5	0.55828		373.5	0.12436
373	0.51422		373	0.57019		373	0.12618
372.5	0.53046		372.5	0.58202		372.5	0.12817
372	0.54707		372	0.59409		372	0.13018
371.5	0.56373		371.5	0.60609		371.5	0.13203
371	0.58067		371	0.61803		371	0.13387
370.5	0.59788		370.5	0.63008		370.5	0.13578
370	0.61618		370	0.64246		370	0.13717
369.5	0.63314		369.5	0.65388		369.5	0.13892
369	0.65063		369	0.66579		369	0.14068
368.5	0.66877		368.5	0.67782		368.5	0.14253
368	0.68697		368	0.69005		368	0.14438
367.5	0.70536		367.5	0.70184		367.5	0.14606
367	0.72386		367	0.71399		367	0.14803
366.5	0.74252		366.5	0.72562		366.5	0.14977
366	0.76127		366	0.73737		366	0.15131
365.5	0.77982		365.5	0.74895		365.5	0.15312
365	0.79833		365	0.76031		365	0.15451
364.5	0.81647		364.5	0.77149		364.5	0.156
364	0.83458		364	0.78239		364	0.15765
363.5	0.85288		363.5	0.79321		363.5	0.15925
363	0.87133		363	0.80379		363	0.16074
362.5	0.88944		362.5	0.81453		362.5	0.16221
362	0.90771		362	0.82495		362	0.16381
361.5	0.92599		361.5	0.83535		361.5	0.16511
361	0.94414		361	0.84543		361	0.16679
360.5	0.96212		360.5	0.85546		360.5	0.16821
360	0.98017		360	0.86527		360	0.1695
359.5	0.99791		359.5	0.87509		359.5	0.17095
359	1.01533		359	0.88444		359	0.17232
358.5	1.03283		358.5	0.89362		358.5	0.17387
358	1.0497		358	0.90284		358	0.17501
357.5	1.06609		357.5	0.9116		357.5	0.17619
357	1.08201		357	0.9202		357	0.17735
356.5	1.09854		356.5	0.92887		356.5	0.17848
356	1.11461		356	0.93713		356	0.17961
355.5	1.13021		355.5	0.94508		355.5	0.18071
355	1.14558		355	0.95303		355	0.18172
354.5	1.16073		354.5	0.96059		354.5	0.18247
354	1.17606		354	0.96787		354	0.18346
353.5	1.19092		353.5	0.97524		353.5	0.18441
353	1.20613		353	0.98235		353	0.18512
352.5	1.22056		352.5	0.98894		352.5	0.18592
352	1.23445		352	0.99568		352	0.18679
351.5	1.24803		351.5	1.00219		351.5	0.18735
351	1.26182		351	1.00866		351	0.18797
350.5	1.27463		350.5	1.01472		350.5	0.18873
350	1.28688		350	1.02043		350	0.18943
349.5	1.29931		349.5	1.02606		349.5	0.19002
349	1.3109		349	1.03176		349	0.19058
348.5	1.32214		348.5	1.0368		348.5	0.19125
348	1.3331		348	1.04145		348	0.19163
347.5	1.34413		347.5	1.0459		347.5	0.19207
347	1.35415		347	1.05002		347	0.19259
346.5	1.36389		346.5	1.05399		346.5	0.19295
346	1.37407		346	1.05803		346	0.1933
345.5	1.38339		345.5	1.06185		345.5	0.19381
345	1.39263		345	1.06515		345	0.19419
344.5	1.40156		344.5	1.06877		344.5	0.19444
344	1.40987		344	1.07201		344	0.19461
343.5	1.41721		343.5	1.075		343.5	0.19507
343	1.42414		343	1.07769		343	0.1951
342.5	1.43135		342.5	1.08017		342.5	0.19528
342	1.43734		342	1.08253		342	0.19541
341.5	1.44312		341.5	1.08477		341.5	0.19541
341	1.44847		341	1.08675		341	0.19549
340.5	1.45333		340.5	1.08822		340.5	0.19557
340	1.45829		340	1.09016		340	0.19393
339.5	1.4623		339.5	1.09165		339.5	0.19407
339	1.46614		339	1.09302		339	0.19406
338.5	1.46928		338.5	1.09371		338.5	0.19391
338	1.47215		338	1.09432		338	0.19373
337.5	1.47488		337.5	1.09501		337.5	0.19339
337	1.47695		337	1.09549		337	0.19282
336.5	1.47854		336.5	1.09536		336.5	0.19263
336	1.48015		336	1.09532		336	0.19243
335.5	1.48153		335.5	1.09509		335.5	0.19216
335	1.48213		335	1.09441		335	0.19157
334.5	1.4826		334.5	1.09392		334.5	0.19094
334	1.48199		334	1.09333		334	0.19047
333.5	1.48121		333.5	1.09205		333.5	0.19006
333	1.48015		333	1.09052		333	0.1897
332.5	1.47919		332.5	1.08908		332.5	0.18924
332	1.47722		332	1.08758		332	0.18842
331.5	1.47485		331.5	1.08564		331.5	0.18774
331	1.47192		331	1.0837		331	0.18715
330.5	1.46837		330.5	1.08163		330.5	0.18654
330	1.46526		330	1.07917		330	0.18585
329.5	1.46127		329.5	1.07679		329.5	0.18512
329	1.45704		329	1.07426		329	0.18429
328.5	1.45265		328.5	1.07123		328.5	0.1833
328	1.44776		328	1.06818		328	0.18251
327.5	1.44236		327.5	1.06524		327.5	0.18146
327	1.43707		327	1.06175		327	0.18064
326.5	1.43133		326.5	1.05763		326.5	0.17986
326	1.42561		326	1.05401		326	0.17904
325.5	1.4191		325.5	1.05004		325.5	0.17807
325	1.41265		325	1.046		325	0.17715
324.5	1.40537		324.5	1.04215		324.5	0.17637
324	1.39842		324	1.03798		324	0.17546
323.5	1.39116		323.5	1.03332		323.5	0.17456
323	1.38349		323	1.02907		323	0.17355
322.5	1.37594		322.5	1.02493		322.5	0.17252
322	1.36745		322	1.02028		322	0.1712
321.5	1.3596		321.5	1.0159		321.5	0.16997
321	1.35099		321	1.01117		321	0.16859
320.5	1.34239		320.5	1.00639		320.5	0.16726
320	1.33321		320	1.0012		320	0.16604
319.5	1.32416		319.5	0.99611		319.5	0.16504
319	1.31474		319	0.99079		319	0.16379
318.5	1.305		318.5	0.98527		318.5	0.16255
318	1.2957		318	0.97968		318	0.16145
317.5	1.28583		317.5	0.97399		317.5	0.16039
317	1.27596		317	0.96811		317	0.15945
316.5	1.26577		316.5	0.96202		316.5	0.15829
316	1.25538		316	0.956		316	0.15698
315.5	1.24492		315.5	0.94987		315.5	0.15561
315	1.23467		315	0.94396		315	0.15427
314.5	1.22451		314.5	0.93775		314.5	0.15274
314	1.21345		314	0.93149		314	0.15132
313.5	1.20261		313.5	0.92492		313.5	0.14983
313	1.19145		313	0.91823		313	0.1485
312.5	1.18042		312.5	0.91179		312.5	0.14712
312	1.16971		312	0.90558		312	0.1459
311.5	1.1592		311.5	0.89921		311.5	0.14479
311	1.14838		311	0.89263		311	0.14363
310.5	1.13743		310.5	0.88659		310.5	0.14252
310	1.12692		310	0.88021		310	0.14139
309.5	1.11611		309.5	0.87393		309.5	0.14018
309	1.10557		309	0.86794		309	0.13896
308.5	1.09582		308.5	0.86184		308.5	0.13771
308	1.08592		308	0.85573		308	0.13638
307.5	1.07575		307.5	0.84949		307.5	0.13512
307	1.06561		307	0.84318		307	0.13396
306.5	1.0561		306.5	0.83716		306.5	0.13278
306	1.04689		306	0.83122		306	0.13171
305.5	1.03785		305.5	0.82543		305.5	0.13067
305	1.0289		305	0.8199		305	0.12951
304.5	1.02049		304.5	0.81458		304.5	0.12867
304	1.01206		304	0.8093		304	0.12786
303.5	1.00348		303.5	0.80463		303.5	0.12665
303	0.99544		303	0.80031		303	0.12554
302.5	0.98673		302.5	0.7956		302.5	0.12496
302	0.9783		302	0.79101		302	0.12384
301.5	0.9701		301.5	0.78638		301.5	0.12309
301	0.9621		301	0.78178		301	0.12181
300.5	0.95339		300.5	0.77636		300.5	0.12073
300	0.94509		300	0.7717		300	0.11922
299.5	0.93635		299.5	0.76634		299.5	0.11795
299	0.92775		299	0.76125		299	0.1168
298.5	0.91906		298.5	0.75579		298.5	0.11483
298	0.91073		298	0.75059		298	0.11351
297.5	0.90166		297.5	0.74452		297.5	0.1122
297	0.89281		297	0.73847		297	0.11134
296.5	0.88296		296.5	0.73374		296.5	0.11028
296	0.87367		296	0.72896		296	0.10917
295.5	0.86453		295.5	0.72393		295.5	0.10767
295	0.85409		295	0.71599		295	0.10656
294.5	0.84624		294.5	0.71067		294.5	0.1064
294	0.83865		294	0.7062		294	0.10559
293.5	0.82899		293.5	0.70202		293.5	0.10449
293	0.81996		293	0.69687		293	0.10373
292.5	0.81078		292.5	0.6894		292.5	0.10115
292	0.80019		292	0.68205		292	0.09994
291.5	0.79119		291.5	0.67635		291.5	0.09922
291	0.78186		291	0.67252		291	0.0982
290.5	0.76866		290.5	0.66735		290.5	0.09775
290	0.75499		290	0.65336		290	0.09675
289.5	0.74055		289.5	0.64408		289.5	0.09453
289	0.71837		289	0.63134		289	0.09461
288.5	0.70145		288.5	0.62298		288.5	0.0941
288	0.6842		288	0.61169		288	0.09459
287.5	0.65863		287.5	0.59336		287.5	0.08946
287	0.62079		287	0.57151		287	0.08972
286.5	0.5878		286.5	0.54159		286.5	0.08845
286	0.54869		286	0.5217		286	0.09104
285.5	0.51259		285.5	0.49807		285.5	0.08835
285	0.48296		285	0.46222		285	0.07091
284.5	0.43392		284.5	0.42625		284.5	0.07308
284	0.38853		284	0.38811		284	0.06902
283.5	0.34786		283.5	0.34347		283.5	0.07025
283	0.3115		283	0.3094		283	0.05612
282.5	0.27714		282.5	0.28603		282.5	0.04352
282	0.23183		282	0.22904		282	0.03061
281.5	0.19003		281.5	0.16347		281.5	0.02598
281	0.16211		281	0.15362		281	0.04292
280.5	0.15477		280.5	0.12871		280.5	0.04162
280	0.15404		280	0.11862		280	0.0362
279.5	0.15305		279.5	0.12772		279.5	0.03286
279	0.16734		279	0.12606		279	0.05036
278.5	0.15673		278.5	0.119		278.5	0.06749
278	0.16504		278	0.13109		278	0.06564
277.5	0.17623		277.5	0.15641		277.5	0.06252
277	0.18505		277	0.13928		277	0.07029
276.5	0.19066		276.5	0.1389		276.5	0.05428
276	0.16945		276	0.13316		276	0.05775
275.5	0.1625		275.5	0.11412		275.5	0.0646
275	0.13078		275	0.10251		275	0.05513
274.5	0.12183		274.5	0.09221		274.5	0.02972
274	0.11322		274	0.09013		274	0.03224
273.5	0.10524		273.5	0.07359		273.5	0.03401
273	0.11234		273	0.09966		273	0.01234
272.5	0.10652		272.5	0.08879		272.5	0.00298
272	0.12444		272	0.08503		272	-0.02071
271.5	0.11616		271.5	0.08804		271.5	-0.02073
271	0.13073		271	0.10076		271	-0.02371
270.5	0.14488		270.5	0.09963		270.5	-0.01585
270	0.15977		270	0.10472		270	-0.02713
269.5	0.14717		269.5	0.09036		269.5	-0.02695
269	0.13382		269	0.07051		269	-0.01543
268.5	0.12098		268.5	0.0898		268.5	-0.0203
268	0.11544		268	0.09164		268	-0.00355
267.5	0.0994		267.5	0.09127		267.5	-0.01249
267	0.10322		267	0.08155		267	-0.01378
266.5	0.09384		266.5	0.05776		266.5	0.00488
266	0.08466		266	0.07117		266	0.01272
265.5	0.10116		265.5	0.0786		265.5	0.0212
265	0.08663		265	0.07842		265	0.02642
264.5	0.09925		264.5	0.07769		264.5	0.03436
264	0.09005		264	0.0874		264	0.0374
263.5	0.09843		263.5	0.10219		263.5	0.04725
263	0.10552		263	0.09993		263	0.06337
262.5	0.10053		262.5	0.11237		262.5	0.05533
262	0.09063		262	0.1062		262	0.06313
261.5	0.09575		261.5	0.10122		261.5	0.05277
261	0.09013		261	0.08589		261	0.05667
260.5	0.08125		260.5	0.07364		260.5	0.06241
260	0.08484		260	0.08333		260	0.0613
259.5	0.09653		259.5	0.07127		259.5	0.054
259	0.08817		259	0.05426		259	0.0533
258.5	0.07502		258.5	0.04964		258.5	0.04585
258	0.08405		258	0.0265		258	0.03633
257.5	0.06187		257.5	0.03843		257.5	0.03091
257	0.05056		257	0.03835		257	0.02164
256.5	0.04086		256.5	0.03347		256.5	0.04493
256	0.0369		256	0.02507		256	0.0361
255.5	0.01752		255.5	0.01681		255.5	0.04547
255	0.00241		255	0.03796		255	0.02398
254.5	0.02898		254.5	0.08244		254.5	0.02644
254	0.01392		254	0.08141		254	0.03221
253.5	0.04055		253.5	0.09438		253.5	0.03705
253	0.06256		253	0.12772		253	0.02636
252.5	0.0663		252.5	0.12307		252.5	0.01865
252	0.06526		252	0.12527		252	0.02043
251.5	0.06837		251.5	0.13401		251.5	0.00324
251	0.06986		251	0.12368		251	0.000140864
250.5	0.05265		250.5	0.07859		250.5	-0.000326913
250	0.04241		250	0.09375		250	-0.00644

## Sheet: Fig.2d
PVA			ANF			AP aerogel
Wavenumber cm-1	Transmittance (%)		Wavenumber cm-1	Transmittance (%)		Wavenumber cm-1	Transmittance (%)
525.025	0.6684		525.025	-0.26253		525.025	-1.47711
525.507	0.64295		525.507	-0.26253		525.507	-1.49337
525.989	0.63584		525.989	-0.26049		525.989	-1.49572
526.471	0.64318		526.471	-0.25822		526.471	-1.48918
526.954	0.65302		526.954	-0.25644		526.954	-1.48187
527.436	0.66122		527.436	-0.25423		527.436	-1.47523
527.918	0.66211		527.918	-0.25356		527.918	-1.47466
528.4	0.66237		528.4	-0.25268		528.4	-1.47414
528.882	0.66249		528.882	-0.25206		528.882	-1.473
529.364	0.66342		529.364	-0.25133		529.364	-1.47044
529.846	0.66559		529.846	-0.2496		529.846	-1.46636
530.328	0.66788		530.328	-0.24695		530.328	-1.4618
530.811	0.66912		530.811	-0.24425		530.811	-1.45769
531.293	0.66956		531.293	-0.24213		531.293	-1.45419
531.775	0.67059		531.775	-0.24041		531.775	-1.45098
532.257	0.67322		532.257	-0.23874		532.257	-1.44797
532.739	0.67721		532.739	-0.23706		532.739	-1.44538
533.221	0.68119		533.221	-0.23572		533.221	-1.44345
533.703	0.68342		533.703	-0.23479		533.703	-1.44225
534.185	0.68283		534.185	-0.23393		534.185	-1.44147
534.667	0.6792		534.667	-0.23292		534.667	-1.441
535.149	0.67328		535.149	-0.2318		535.149	-1.44077
535.632	0.66654		535.632	-0.2306		535.632	-1.44062
536.114	0.66058		536.114	-0.2292		536.114	-1.44029
536.596	0.65687		536.596	-0.22754		536.596	-1.43961
537.078	0.6561		537.078	-0.22576		537.078	-1.43856
537.56	0.65785		537.56	-0.22406		537.56	-1.43734
538.042	0.66073		538.042	-0.2225		538.042	-1.43601
538.524	0.6634		538.524	-0.22096		538.524	-1.43436
539.006	0.66559		539.006	-0.21943		539.006	-1.43243
539.489	0.66425		539.489	-0.2191		539.489	-1.43263
539.971	0.66539		539.971	-0.21798		539.971	-1.43001
540.453	0.66696		540.453	-0.2173		540.453	-1.42778
540.935	0.66943		540.935	-0.21707		540.935	-1.42635
541.417	0.67563		541.417	-0.21574		541.417	-1.4227
541.899	0.67854		541.899	-0.21546		541.899	-1.42328
542.381	0.68252		542.381	-0.21393		542.381	-1.42279
542.863	0.68601		542.863	-0.21152		542.863	-1.42165
543.346	0.6888		543.346	-0.20857		543.346	-1.42001
543.828	0.69021		543.828	-0.20535		543.828	-1.41811
544.31	0.69094		544.31	-0.20305		544.31	-1.4173
544.792	0.6907		544.792	-0.20188		544.792	-1.41773
545.274	0.69029		545.274	-0.20183		545.274	-1.41932
545.756	0.68972		545.756	-0.20188		545.756	-1.42092
546.238	0.691		546.238	-0.20141		546.238	-1.42158
546.72	0.69197		546.72	-0.20062		546.72	-1.42209
547.202	0.69315		547.202	-0.19937		547.202	-1.42188
547.685	0.69369		547.685	-0.19815		547.685	-1.42131
548.167	0.69253		548.167	-0.19762		548.167	-1.42103
548.649	0.68898		548.649	-0.19827		548.649	-1.42174
549.131	0.68445		549.131	-0.19935		549.131	-1.42197
549.613	0.67825		549.613	-0.20082		549.613	-1.4229
550.095	0.67159		550.095	-0.20188		550.095	-1.42389
550.577	0.66548		550.577	-0.20209		550.577	-1.42444
551.059	0.66046		551.059	-0.2015		551.059	-1.42457
551.542	0.65661		551.542	-0.20037		551.542	-1.4246
552.024	0.65407		552.024	-0.19926		552.024	-1.42504
552.506	0.65265		552.506	-0.19851		552.506	-1.4261
552.988	0.65126		552.988	-0.19773		552.988	-1.42722
553.47	0.65133		553.47	-0.1965		553.47	-1.42735
553.952	0.65174		553.952	-0.19484		553.952	-1.42671
554.434	0.65314		554.434	-0.19235		554.434	-1.42456
554.916	0.65581		554.916	-0.18901		554.916	-1.42073
555.398	0.65927		555.398	-0.18518		555.398	-1.41572
555.881	0.66292		555.881	-0.18136		555.881	-1.41026
556.363	0.66679		556.363	-0.17783		556.363	-1.40463
556.845	0.66976		556.845	-0.17509		556.845	-1.39987
557.327	0.67177		557.327	-0.17301		557.327	-1.39609
557.809	0.67315		557.809	-0.17117		557.809	-1.3929
558.291	0.67443		558.291	-0.16919		558.291	-1.38983
558.773	0.67621		558.773	-0.16692		558.773	-1.38694
559.255	0.67471		559.255	-0.16531		559.255	-1.38642
559.737	0.67564		559.737	-0.1633		559.737	-1.38456
560.22	0.67586		560.22	-0.16197		560.22	-1.38383
560.702	0.67526		560.702	-0.1614		560.702	-1.38411
561.184	0.6744		561.184	-0.16136		561.184	-1.38489
561.666	0.67668		561.666	-0.16007		561.666	-1.38222
562.148	0.67556		562.148	-0.15976		562.148	-1.3824
562.63	0.67657		562.63	-0.15855		562.63	-1.3809
563.112	0.67874		563.112	-0.15698		563.112	-1.37869
563.594	0.68152		563.594	-0.15548		563.594	-1.37639
564.077	0.68414		564.077	-0.15456		564.077	-1.37449
564.559	0.68601		564.559	-0.15444		564.559	-1.37315
565.041	0.68705		565.041	-0.15495		565.041	-1.37206
565.523	0.68759		565.523	-0.15574		565.523	-1.37081
566.005	0.68814		566.005	-0.15649		566.005	-1.36909
566.487	0.6891		566.487	-0.15706		566.487	-1.36691
566.969	0.69051		566.969	-0.15752		566.969	-1.36464
567.451	0.69211		567.451	-0.15809		567.451	-1.3628
567.933	0.6935		567.933	-0.15901		567.933	-1.36181
568.416	0.69372		568.416	-0.15985		568.416	-1.36131
568.898	0.69393		568.898	-0.16113		568.898	-1.3619
569.38	0.69445		569.38	-0.16167		569.38	-1.36194
569.862	0.69319		569.862	-0.16197		569.862	-1.36269
570.344	0.6916		570.344	-0.16158		570.344	-1.36326
570.826	0.69061		570.826	-0.16038		570.826	-1.36314
571.308	0.6897		571.308	-0.15888		571.308	-1.3629
571.79	0.68893		571.79	-0.15741		571.79	-1.36247
572.273	0.68857		572.273	-0.15614		572.273	-1.36152
572.755	0.69009		572.755	-0.15462		572.755	-1.35877
573.237	0.69197		573.237	-0.15331		573.237	-1.35513
573.719	0.69545		573.719	-0.15167		573.719	-1.34981
574.201	0.70038		574.201	-0.14956		574.201	-1.34322
574.683	0.70592		574.683	-0.14708		574.683	-1.33637
575.165	0.71087		575.165	-0.14451		575.165	-1.33056
575.647	0.71401		575.647	-0.14224		575.647	-1.32686
576.13	0.71476		576.13	-0.14047		576.13	-1.32553
576.612	0.71339		576.612	-0.13909		576.612	-1.32593
577.094	0.7109		577.094	-0.13786		577.094	-1.32688
577.576	0.70873		577.576	-0.1366		577.576	-1.32725
578.058	0.70814		578.058	-0.13529		578.058	-1.32637
578.54	0.70977		578.54	-0.13401		578.54	-1.3242
579.022	0.71343		579.022	-0.13288		579.022	-1.32114
579.504	0.71833		579.504	-0.13197		579.504	-1.31781
579.986	0.72337		579.986	-0.13124		579.986	-1.31474
580.468	0.72757		580.468	-0.13051		580.468	-1.31217
580.951	0.73038		580.951	-0.1296		580.951	-1.31012
581.433	0.73169		581.433	-0.12846		581.433	-1.30851
581.915	0.73178		581.915	-0.12715		581.915	-1.30731
582.397	0.73099		582.397	-0.1259		582.397	-1.30662
582.879	0.72956		582.879	-0.12494		582.879	-1.30657
583.361	0.72768		583.361	-0.12446		583.361	-1.30718
583.843	0.72555		583.843	-0.12444		583.843	-1.30825
584.325	0.72346		584.325	-0.12472		584.325	-1.30936
584.808	0.72171		584.808	-0.12504		584.808	-1.31011
585.29	0.72051		585.29	-0.12518		585.29	-1.31025
585.772	0.71997		585.772	-0.12498		585.772	-1.30982
586.254	0.72005		586.254	-0.12437		586.254	-1.30902
586.736	0.72069		586.736	-0.12338		586.736	-1.30813
587.218	0.72006		587.218	-0.12361		587.218	-1.30841
587.7	0.72105		587.7	-0.12323		587.7	-1.30784
588.182	0.72326		588.182	-0.1224		588.182	-1.30675
588.664	0.72573		588.664	-0.12144		588.664	-1.30575
589.147	0.72745		589.147	-0.12071		589.147	-1.30542
589.629	0.72784		589.629	-0.12046		589.629	-1.30599
590.111	0.72697		590.111	-0.12069		590.111	-1.30729
590.593	0.72549		590.593	-0.12122		590.593	-1.30878
591.075	0.72428		591.075	-0.12177		591.075	-1.30984
591.557	0.72392		591.557	-0.12211		591.557	-1.3101
592.039	0.72442		592.039	-0.12225		592.039	-1.30966
592.521	0.72522		592.521	-0.12233		592.521	-1.30899
593.004	0.72567		593.004	-0.12259		593.004	-1.30863
593.486	0.72543		593.486	-0.12314		593.486	-1.30887
593.968	0.72461		593.968	-0.12397		593.968	-1.30965
594.45	0.72369		594.45	-0.1249		594.45	-1.31064
594.932	0.7232		594.932	-0.12574		594.932	-1.31146
595.414	0.72336		595.414	-0.12638		595.414	-1.31188
595.896	0.72395		595.896	-0.12685		595.896	-1.31197
596.378	0.72446		596.378	-0.12732		596.378	-1.31202
596.861	0.72435		596.861	-0.12794		596.861	-1.31235
597.343	0.72342		597.343	-0.12881		597.343	-1.31309
597.825	0.72188		597.825	-0.12984		597.825	-1.31411
598.307	0.72027		598.307	-0.13084		598.307	-1.3151
598.789	0.7192		598.789	-0.13161		598.789	-1.31573
599.271	0.71898		599.271	-0.13205		599.271	-1.31584
599.753	0.71948		599.753	-0.13225		599.753	-1.31556
600.235	0.72017		600.235	-0.13244		600.235	-1.31523
600.717	0.72051		600.717	-0.13288		600.717	-1.31523
601.199	0.7202		601.199	-0.13373		601.199	-1.3157
601.682	0.71937		601.682	-0.13493		601.682	-1.31655
602.164	0.71848		602.164	-0.13626		602.164	-1.31745
602.646	0.71804		602.646	-0.13746		602.646	-1.31805
603.128	0.7183		603.128	-0.13832		603.128	-1.31819
603.61	0.71909		603.61	-0.13883		603.61	-1.31796
604.092	0.71993		604.092	-0.13915		604.092	-1.31769
604.574	0.72024		604.574	-0.13952		604.574	-1.31774
605.057	0.71976		605.057	-0.14012		605.057	-1.3183
605.539	0.7186		605.539	-0.14098		605.539	-1.31929
606.021	0.71729		606.021	-0.14195		606.021	-1.32039
606.503	0.71644		606.503	-0.1428		606.503	-1.32123
606.985	0.71648		606.985	-0.14333		606.985	-1.32155
607.467	0.7174		607.467	-0.14352		607.467	-1.32138
607.949	0.7188		607.949	-0.1435		607.949	-1.32097
608.431	0.72015		608.431	-0.1435		608.431	-1.32067
608.913	0.72107		608.913	-0.14371		608.913	-1.32066
609.395	0.72155		609.395	-0.14422		609.395	-1.32094
609.878	0.72188		609.878	-0.14494		609.878	-1.32129
610.36	0.72246		610.36	-0.1457		610.36	-1.32143
610.842	0.72352		610.842	-0.14635		610.842	-1.32123
611.324	0.72495		611.324	-0.14688		611.324	-1.32078
611.806	0.72636		611.806	-0.14737		611.806	-1.32038
612.288	0.72729		612.288	-0.14796		612.288	-1.32029
612.77	0.7275		612.77	-0.14875		612.77	-1.32065
613.252	0.72705		613.252	-0.1497		613.252	-1.32132
613.735	0.72621		613.735	-0.1507		613.735	-1.32206
614.217	0.72528		614.217	-0.15157		614.217	-1.3226
614.699	0.72433		614.699	-0.15227		614.699	-1.32292
615.181	0.72312		615.181	-0.15288		615.181	-1.32321
615.663	0.72134		615.663	-0.15364		615.663	-1.32382
616.145	0.71882		616.145	-0.15474		616.145	-1.32498
616.627	0.7159		616.627	-0.15626		616.627	-1.32662
617.109	0.71341		617.109	-0.15803		617.109	-1.3283
617.591	0.71237		617.591	-0.15972		617.591	-1.3294
618.074	0.71354		618.074	-0.16101		618.074	-1.32942
618.556	0.71699		618.556	-0.16173		618.556	-1.32828
619.038	0.72198		619.038	-0.16198		619.038	-1.32635
619.52	0.72733		619.52	-0.16206		619.52	-1.3243
620.002	0.73194		620.002	-0.16232		620.002	-1.32276
620.484	0.73515		620.484	-0.16296		620.484	-1.32203
620.966	0.73692		620.966	-0.16398		620.966	-1.32204
621.448	0.73776		621.448	-0.16519		621.448	-1.32241
621.931	0.73831		621.931	-0.16634		621.931	-1.32268
622.413	0.73908		622.413	-0.16726		622.413	-1.32259
622.895	0.74016		622.895	-0.16794		622.895	-1.32214
623.377	0.74134		623.377	-0.16854		623.377	-1.32161
623.859	0.74227		623.859	-0.16927		623.859	-1.32131
624.341	0.74274		624.341	-0.17027		624.341	-1.32141
624.823	0.74281		624.823	-0.17152		624.823	-1.32187
625.305	0.74279		625.305	-0.17284		625.305	-1.32244
625.788	0.74299		625.788	-0.17403		625.788	-1.32283
626.27	0.74353		626.27	-0.17492		626.27	-1.3229
626.752	0.74427		626.752	-0.17553		626.752	-1.32272
627.234	0.74485		627.234	-0.17595		627.234	-1.32252
627.716	0.74495		627.716	-0.17635		627.716	-1.32253
628.198	0.74442		628.198	-0.1768		628.198	-1.32285
628.68	0.74341		628.68	-0.17729		628.68	-1.3234
629.162	0.74224		629.162	-0.17772		629.162	-1.32397
629.644	0.74126		629.644	-0.17797		629.644	-1.32434
630.126	0.74066		630.126	-0.17801		630.126	-1.32441
630.609	0.74036		630.609	-0.17792		630.609	-1.3243
631.091	0.74008		631.091	-0.17788		631.091	-1.32422
631.573	0.7395		631.573	-0.17807		631.573	-1.32442
632.055	0.73847		632.055	-0.17862		632.055	-1.325
632.537	0.73705		632.537	-0.1795		632.537	-1.32591
633.019	0.73554		633.019	-0.18059		633.019	-1.3269
633.501	0.73429		633.501	-0.18172		633.501	-1.32774
633.984	0.73353		633.984	-0.18278		633.984	-1.32826
634.466	0.73322		634.466	-0.18377		634.466	-1.3285
634.948	0.73316		634.948	-0.18478		634.948	-1.32867
635.43	0.73302		635.43	-0.18595		635.43	-1.329
635.912	0.73262		635.912	-0.18734		635.912	-1.32965
636.394	0.73195		636.394	-0.18894		636.394	-1.33059
636.876	0.73116		636.876	-0.19059		636.876	-1.33167
637.358	0.73047		637.358	-0.19215		637.358	-1.33268
637.84	0.72994		637.84	-0.19351		637.84	-1.3335
638.322	0.72947		638.322	-0.19472		638.322	-1.33419
638.805	0.72882		638.805	-0.19588		638.805	-1.3349
639.287	0.72777		639.287	-0.19716		639.287	-1.33582
639.769	0.72623		639.769	-0.19865		639.769	-1.33705
640.251	0.72433		640.251	-0.20033		640.251	-1.33853
640.733	0.72236		640.733	-0.20209		640.733	-1.34008
641.215	0.72063		641.215	-0.2038		641.215	-1.34151
641.697	0.71929		641.697	-0.20538		641.697	-1.34272
642.179	0.71828		642.179	-0.20685		642.179	-1.34377
642.662	0.71736		642.662	-0.20831		642.662	-1.34484
643.144	0.71625		643.144	-0.20989		643.144	-1.3461
643.626	0.71478		643.626	-0.21164		643.626	-1.3477
644.108	0.7129		644.108	-0.21354		644.108	-1.34959
644.59	0.71073		644.59	-0.21549		644.59	-1.35167
645.072	0.70837		645.072	-0.21735		645.072	-1.35377
645.554	0.70587		645.554	-0.21906		645.554	-1.35583
646.036	0.70314		646.036	-0.22064		646.036	-1.35789
646.519	0.70008		646.519	-0.2222		646.519	-1.36007
647.001	0.69667		647.001	-0.22383		647.001	-1.36247
647.483	0.6931		647.483	-0.2256		647.483	-1.36506
647.965	0.68978		647.965	-0.22744		647.965	-1.36768
648.447	0.68723		648.447	-0.22921		648.447	-1.37004
648.929	0.68587		648.929	-0.23079		648.929	-1.37187
649.411	0.68582		649.411	-0.23209		649.411	-1.37306
649.893	0.6868		649.893	-0.23314		649.893	-1.37371
650.375	0.68831		650.375	-0.23408		650.375	-1.37407
650.857	0.68975		650.857	-0.23502		650.857	-1.37444
651.34	0.69071		651.34	-0.23605		651.34	-1.37503
651.822	0.69109		651.822	-0.23713		651.822	-1.37587
652.304	0.69104		652.304	-0.23816		652.304	-1.37686
652.786	0.69085		652.786	-0.23902		652.786	-1.37781
653.268	0.69078		653.268	-0.23965		653.268	-1.37862
653.75	0.69094		653.75	-0.24009		653.75	-1.3793
654.232	0.69124		654.232	-0.24043		654.232	-1.37997
654.715	0.69156		654.715	-0.24081		654.715	-1.38076
655.197	0.69182		655.197	-0.24126		655.197	-1.38172
655.679	0.69206		655.679	-0.24176		655.679	-1.3828
656.161	0.69247		656.161	-0.24218		656.161	-1.38381
656.643	0.69324		656.643	-0.2424		656.643	-1.38456
657.125	0.6945		657.125	-0.24235		657.125	-1.38493
657.607	0.69618		657.607	-0.24208		657.607	-1.38496
658.089	0.6981		658.089	-0.24167		658.089	-1.38481
658.571	0.70004		658.571	-0.24125		658.571	-1.38468
659.053	0.70183		659.053	-0.24089		659.053	-1.38472
659.536	0.70348		659.536	-0.24058		659.536	-1.38495
660.018	0.7051		660.018	-0.24023		660.018	-1.38525
660.5	0.7069		660.5	-0.23976		660.5	-1.38549
660.982	0.70905		660.982	-0.23909		660.982	-1.38552
661.464	0.71161		661.464	-0.23821		661.464	-1.38531
661.946	0.71453		661.946	-0.23719		661.946	-1.38491
662.428	0.71768		662.428	-0.23611		662.428	-1.38442
662.91	0.72082		662.91	-0.23505		662.91	-1.38396
663.393	0.72365		663.393	-0.23407		663.393	-1.38365
663.875	0.72572		663.875	-0.23323		663.875	-1.38364
664.357	0.72644		664.357	-0.23263		664.357	-1.38418
664.839	0.72496		664.839	-0.23239		664.839	-1.38565
665.321	0.72011		665.321	-0.23271		665.321	-1.38865
665.803	0.71036		665.803	-0.23383		665.803	-1.39396
666.285	0.69395		666.285	-0.23599		666.285	-1.40248
666.767	0.66953		666.767	-0.23927		666.767	-1.41486
667.25	0.63792		667.25	-0.24331		667.25	-1.43064
667.732	0.60459		667.732	-0.24698		667.732	-1.44701
668.214	0.5798		668.214	-0.24862		668.214	-1.45889
668.696	0.57241		668.696	-0.24718		668.696	-1.46206
669.178	0.58261		669.178	-0.24316		669.178	-1.45663
669.66	0.60331		669.66	-0.23798		669.66	-1.4462
670.142	0.62684		670.142	-0.23285		670.142	-1.43453
670.624	0.64851		670.624	-0.22835		670.624	-1.4239
671.106	0.6663		671.106	-0.22462		671.106	-1.41522
671.589	0.67974		671.589	-0.22159		671.589	-1.40865
672.071	0.68908		672.071	-0.21912		672.071	-1.40402
672.553	0.69489		672.553	-0.21709		672.553	-1.401
673.035	0.69788		673.035	-0.21539		673.035	-1.39926
673.517	0.69884		673.517	-0.21396		673.517	-1.39843
673.999	0.69851		673.999	-0.21276		673.999	-1.3982
674.481	0.69748		674.481	-0.21172		674.481	-1.3983
674.963	0.6962		674.963	-0.21077		674.963	-1.39848
675.446	0.69496		675.446	-0.20984		675.446	-1.39858
675.928	0.69396		675.928	-0.20886		675.928	-1.39847
676.41	0.69327		676.41	-0.20779		676.41	-1.39809
676.892	0.69292		676.892	-0.20666		676.892	-1.39746
677.374	0.69284		677.374	-0.20551		677.374	-1.39667
677.856	0.69293		677.856	-0.20439		677.856	-1.39583
678.338	0.69307		678.338	-0.20333		678.338	-1.395
678.82	0.69324		678.82	-0.20231		678.82	-1.3942
679.302	0.69345		679.302	-0.20129		679.302	-1.39338
679.784	0.69381		679.784	-0.20022		679.784	-1.39243
680.267	0.69439		680.267	-0.19907		680.267	-1.39128
680.749	0.69526		680.749	-0.19785		680.749	-1.38993
681.231	0.69637		681.231	-0.1966		681.231	-1.38841
681.713	0.69766		681.713	-0.19537		681.713	-1.38682
682.195	0.69903		682.195	-0.19418		682.195	-1.3852
682.677	0.70046		682.677	-0.19304		682.677	-1.38359
683.159	0.70195		683.159	-0.19191		683.159	-1.38195
683.641	0.70356		683.641	-0.19076		683.641	-1.38023
684.124	0.70533		684.124	-0.18958		684.124	-1.37841
684.606	0.70725		684.606	-0.18839		684.606	-1.37648
685.088	0.70921		685.088	-0.18722		685.088	-1.37453
685.57	0.71111		685.57	-0.18609		685.57	-1.3726
686.052	0.71282		686.052	-0.18504		686.052	-1.37077
686.534	0.71434		686.534	-0.18403		686.534	-1.369
687.016	0.71572		687.016	-0.18304		687.016	-1.36724
687.498	0.7171		687.498	-0.18203		687.498	-1.36541
687.981	0.71866		687.981	-0.18098		687.981	-1.36343
688.463	0.72049		688.463	-0.1799		688.463	-1.36129
688.945	0.72262		688.945	-0.17883		688.945	-1.35902
689.427	0.72499		689.427	-0.1778		689.427	-1.35669
689.909	0.72751		689.909	-0.17682		689.909	-1.35437
690.391	0.73007		690.391	-0.17589		690.391	-1.35207
690.873	0.73264		690.873	-0.17497		690.873	-1.3498
691.355	0.73521		691.355	-0.17404		691.355	-1.34749
691.837	0.7378		691.837	-0.1731		691.837	-1.34514
692.32	0.74042		692.32	-0.17215		692.32	-1.34272
692.802	0.74307		692.802	-0.17124		692.802	-1.34027
693.284	0.74569		693.284	-0.17038		693.284	-1.33782
693.766	0.74827		693.766	-0.16959		693.766	-1.33541
694.248	0.75079		694.248	-0.16885		694.248	-1.33304
694.73	0.75327		694.73	-0.16813		694.73	-1.3307
695.212	0.75574		695.212	-0.16739		695.212	-1.32837
695.694	0.75823		695.694	-0.16663		695.694	-1.32605
696.177	0.76072		696.177	-0.16586		696.177	-1.32376
696.659	0.76318		696.659	-0.16511		696.659	-1.32154
697.141	0.76556		697.141	-0.16441		697.141	-1.31943
697.623	0.76781		697.623	-0.16379		697.623	-1.31745
698.105	0.76993		698.105	-0.16325		698.105	-1.31559
698.587	0.77196		698.587	-0.16277		698.587	-1.3138
699.069	0.77397		699.069	-0.16231		699.069	-1.31203
699.551	0.77601		699.551	-0.16187		699.551	-1.31023
700.033	0.77811		700.033	-0.16144		700.033	-1.30841
700.516	0.78025		700.516	-0.16105		700.516	-1.30656
700.998	0.78237		700.998	-0.16071		700.998	-1.30474
701.48	0.78441		701.48	-0.16044		701.48	-1.30297
701.962	0.78632		701.962	-0.16025		701.962	-1.30128
702.444	0.78811		702.444	-0.16012		702.444	-1.29967
702.926	0.78982		702.926	-0.16004		702.926	-1.29813
703.408	0.79148		703.408	-0.16003		703.408	-1.29666
703.89	0.79313		703.89	-0.16008		703.89	-1.29528
704.372	0.79479		704.372	-0.16024		704.372	-1.29401
704.855	0.79641		704.855	-0.16052		704.855	-1.29286
705.337	0.79796		705.337	-0.16095		705.337	-1.29184
705.819	0.79943		705.819	-0.1615		705.819	-1.29093
706.301	0.80081		706.301	-0.16218		706.301	-1.29012
706.783	0.80212		706.783	-0.16294		706.783	-1.28937
707.265	0.80341		707.265	-0.16376		707.265	-1.28868
707.747	0.80468		707.747	-0.16464		707.747	-1.28806
708.229	0.80591		708.229	-0.16558		708.229	-1.28753
708.712	0.80709		708.712	-0.16659		708.712	-1.28713
709.194	0.80818		709.194	-0.16767		709.194	-1.28686
709.676	0.80916		709.676	-0.1688		709.676	-1.2867
710.158	0.81006		710.158	-0.16993		710.158	-1.2866
710.64	0.81093		710.64	-0.17105		710.64	-1.28652
711.122	0.81183		711.122	-0.17211		711.122	-1.28641
711.604	0.81278		711.604	-0.1731		711.604	-1.28624
712.086	0.8138		712.086	-0.17405		712.086	-1.28605
712.568	0.81484		712.568	-0.17497		712.568	-1.28585
713.051	0.81585		713.051	-0.17589		713.051	-1.2857
713.533	0.81681		713.533	-0.1768		713.533	-1.28562
714.015	0.81771		714.015	-0.1777		714.015	-1.28562
714.497	0.81858		714.497	-0.17857		714.497	-1.28571
714.979	0.8194		714.979	-0.17943		714.979	-1.28589
715.461	0.8201		715.461	-0.1803		715.461	-1.28622
715.943	0.82051		715.943	-0.18122		715.943	-1.28679
716.425	0.82038		716.425	-0.18226		716.425	-1.28772
716.908	0.81944		716.908	-0.18347		716.908	-1.28911
717.39	0.81753		717.39	-0.18487		717.39	-1.29101
717.872	0.81465		717.872	-0.18644		717.872	-1.29338
718.354	0.8111		718.354	-0.1881		718.354	-1.29606
718.836	0.80743		718.836	-0.18977		718.836	-1.29875
719.318	0.80437		719.318	-0.19134		719.318	-1.30111
719.8	0.80264		719.8	-0.19271		719.8	-1.30282
720.282	0.80274		720.282	-0.19382		720.282	-1.30365
720.764	0.8048		720.764	-0.19464		720.764	-1.30354
721.247	0.80853		721.247	-0.19519		721.247	-1.30263
721.729	0.81332		721.729	-0.19554		721.729	-1.30116
722.211	0.81841		722.211	-0.19575		722.211	-1.29948
722.693	0.82312		722.693	-0.19591		722.693	-1.29789
723.175	0.82697		723.175	-0.19609		723.175	-1.29662
723.657	0.82978		723.657	-0.19634		723.657	-1.29579
724.139	0.83162		724.139	-0.19665		724.139	-1.29536
724.621	0.83272		724.621	-0.197		724.621	-1.29525
725.104	0.83339		725.104	-0.19732		725.104	-1.29531
725.586	0.83388		725.586	-0.19754		725.586	-1.29541
726.068	0.83434		726.068	-0.1976		726.068	-1.29546
726.55	0.83482		726.55	-0.19746		726.55	-1.2954
727.032	0.83529		727.032	-0.19713		727.032	-1.29525
727.514	0.83572		727.514	-0.19659		727.514	-1.29499
727.996	0.83609		727.996	-0.19586		727.996	-1.29462
728.478	0.83641		728.478	-0.19493		728.478	-1.29411
728.96	0.83673		728.96	-0.19377		728.96	-1.2934
729.443	0.83709		729.443	-0.19235		729.443	-1.29245
729.925	0.83753		729.925	-0.19062		729.925	-1.29124
730.407	0.83802		730.407	-0.18858		730.407	-1.28978
730.889	0.83855		730.889	-0.18624		730.889	-1.28811
731.371	0.83907		731.371	-0.18363		731.371	-1.28627
731.853	0.83958		731.853	-0.18078		731.853	-1.28427
732.335	0.84008		732.335	-0.17769		732.335	-1.28213
732.817	0.8406		732.817	-0.17434		732.817	-1.27981
733.299	0.84115		733.299	-0.17071		733.299	-1.27727
733.782	0.84174		733.782	-0.16677		733.782	-1.27447
734.264	0.84237		734.264	-0.16253		734.264	-1.27143
734.746	0.84299		734.746	-0.15802		734.746	-1.26817
735.228	0.84359		735.228	-0.15328		735.228	-1.26473
735.71	0.84417		735.71	-0.14837		735.71	-1.26115
736.192	0.84473		736.192	-0.14335		736.192	-1.25749
736.674	0.8453		736.674	-0.13826		736.674	-1.25377
737.156	0.84588		737.156	-0.13316		737.156	-1.25001
737.639	0.84649		737.639	-0.12808		737.639	-1.24626
738.121	0.84708		738.121	-0.1231		738.121	-1.24257
738.603	0.84763		738.603	-0.11826		738.603	-1.23899
739.085	0.84813		739.085	-0.1136		739.085	-1.23556
739.567	0.84858		739.567	-0.10918		739.567	-1.2323
740.049	0.84902		740.049	-0.10498		740.049	-1.22919
740.531	0.84953		740.531	-0.10103		740.531	-1.22622
741.013	0.85014		741.013	-0.0973		741.013	-1.22334
741.495	0.8509		741.495	-0.09381		741.495	-1.22055
741.978	0.85179		741.978	-0.09054		741.978	-1.21784
742.46	0.85275		742.46	-0.08751		742.46	-1.21523
742.942	0.85374		742.942	-0.08471		742.942	-1.21276
743.424	0.85469		743.424	-0.08214		743.424	-1.21046
743.906	0.85556		743.906	-0.07979		743.906	-1.20833
744.388	0.85635		744.388	-0.07764		744.388	-1.20639
744.87	0.85708		744.87	-0.07567		744.87	-1.20461
745.352	0.85777		745.352	-0.07388		745.352	-1.20299
745.835	0.85846		745.835	-0.07226		745.835	-1.20149
746.317	0.85915		746.317	-0.0708		746.317	-1.20012
746.799	0.85984		746.799	-0.06949		746.799	-1.19885
747.281	0.86053		747.281	-0.06833		747.281	-1.19766
747.763	0.86122		747.763	-0.06727		747.763	-1.19652
748.245	0.86192		748.245	-0.06629		748.245	-1.19541
748.727	0.86263		748.727	-0.06538		748.727	-1.19432
749.209	0.86336		749.209	-0.0645		749.209	-1.19324
749.692	0.8641		749.692	-0.06366		749.692	-1.19218
750.174	0.86483		750.174	-0.06286		750.174	-1.19116
750.656	0.86553		750.656	-0.0621		750.656	-1.19017
751.138	0.86619		751.138	-0.06138		751.138	-1.18923
751.62	0.86684		751.62	-0.06068		751.62	-1.18831
752.102	0.86747		752.102	-0.06		752.102	-1.1874
752.584	0.86813		752.584	-0.05932		752.584	-1.18647
753.066	0.86882		753.066	-0.05864		753.066	-1.18551
753.548	0.86955		753.548	-0.05797		753.548	-1.18452
754.03	0.87031		754.03	-0.05731		754.03	-1.18352
754.513	0.87107		754.513	-0.05667		754.513	-1.18252
754.995	0.8718		754.995	-0.05606		754.995	-1.18155
755.477	0.87248		755.477	-0.05547		755.477	-1.18062
755.959	0.87311		755.959	-0.05492		755.959	-1.17975
756.441	0.87369		756.441	-0.05441		756.441	-1.17893
756.923	0.87423		756.923	-0.05394		756.923	-1.17818
757.405	0.87474		757.405	-0.05353		757.405	-1.17747
757.888	0.87523		757.888	-0.05317		757.888	-1.17681
758.37	0.87569		758.37	-0.05287		758.37	-1.17617
758.852	0.87616		758.852	-0.05263		758.852	-1.17555
759.334	0.87664		759.334	-0.05242		759.334	-1.17493
759.816	0.87715		759.816	-0.05225		759.816	-1.17428
760.298	0.8777		760.298	-0.0521		760.298	-1.17362
760.78	0.87829		760.78	-0.05197		760.78	-1.17294
761.262	0.8789		761.262	-0.05186		761.262	-1.17227
761.744	0.8795		761.744	-0.05179		761.744	-1.17164
762.226	0.88006		762.226	-0.05174		762.226	-1.17106
762.709	0.88055		762.709	-0.05173		762.709	-1.17054
763.191	0.88098		763.191	-0.05175		763.191	-1.17009
763.673	0.88135		763.673	-0.0518		763.673	-1.16968
764.155	0.88171		764.155	-0.05187		764.155	-1.1693
764.637	0.88207		764.637	-0.05197		764.637	-1.16893
765.119	0.88245		765.119	-0.0521		765.119	-1.16857
765.601	0.88287		765.601	-0.05225		765.601	-1.16821
766.083	0.88331		766.083	-0.05245		766.083	-1.16784
766.566	0.88375		766.566	-0.05268		766.566	-1.16747
767.048	0.8842		767.048	-0.05296		767.048	-1.16711
767.53	0.88463		767.53	-0.05328		767.53	-1.16676
768.012	0.88506		768.012	-0.05366		768.012	-1.16644
768.494	0.88548		768.494	-0.05411		768.494	-1.16616
768.976	0.8859		768.976	-0.05461		768.976	-1.16593
769.458	0.88632		769.458	-0.05519		769.458	-1.16574
769.94	0.88675		769.94	-0.05583		769.94	-1.1656
770.423	0.8872		770.423	-0.05654		770.423	-1.16549
770.905	0.88768		770.905	-0.0573		770.905	-1.1654
771.387	0.88823		771.387	-0.05811		771.387	-1.16531
771.869	0.88883		771.869	-0.05899		771.869	-1.16524
772.351	0.8895		772.351	-0.05995		772.351	-1.16519
772.833	0.8902		772.833	-0.06099		772.833	-1.16518
773.315	0.89091		773.315	-0.06216		773.315	-1.16524
773.797	0.89158		773.797	-0.06346		773.797	-1.16536
774.279	0.89219		774.279	-0.0649		774.279	-1.16556
774.761	0.89272		774.761	-0.0665		774.761	-1.16584
775.244	0.89318		775.244	-0.06826		775.244	-1.16618
775.726	0.8936		775.726	-0.07018		775.726	-1.16658
776.208	0.89401		776.208	-0.07225		776.208	-1.16703
776.69	0.89442		776.69	-0.07447		776.69	-1.16752
777.172	0.89485		777.172	-0.07682		777.172	-1.16806
777.654	0.89531		777.654	-0.07932		777.654	-1.16865
778.136	0.89577		778.136	-0.08194		778.136	-1.16929
778.619	0.89623		778.619	-0.08468		778.619	-1.16999
779.101	0.89667		779.101	-0.08754		779.101	-1.17079
779.583	0.89708		779.583	-0.09049		779.583	-1.1717
780.065	0.89745		780.065	-0.09352		780.065	-1.17274
780.547	0.89777		780.547	-0.09662		780.547	-1.17393
781.029	0.89805		781.029	-0.09977		781.029	-1.17527
781.511	0.89828		781.511	-0.10294		781.511	-1.17674
781.993	0.89845		781.993	-0.10611		781.993	-1.17833
782.475	0.89858		782.475	-0.10925		782.475	-1.18
782.957	0.89867		782.957	-0.11234		782.957	-1.18171
783.44	0.89872		783.44	-0.11532		783.44	-1.18343
783.922	0.89875		783.922	-0.11817		783.922	-1.18514
784.404	0.89875		784.404	-0.12087		784.404	-1.18683
784.886	0.89874		784.886	-0.12342		784.886	-1.18848
785.368	0.89871		785.368	-0.12581		785.368	-1.19009
785.85	0.89865		785.85	-0.12807		785.85	-1.19167
786.332	0.89858		786.332	-0.13019		786.332	-1.1932
786.814	0.89849		786.814	-0.13213		786.814	-1.19464
787.297	0.89838		787.297	-0.13384		787.297	-1.19597
787.779	0.89826		787.779	-0.13525		787.779	-1.19714
788.261	0.89812		788.261	-0.13629		788.261	-1.19809
788.743	0.89795		788.743	-0.13688		788.743	-1.19879
789.225	0.89776		789.225	-0.13699		789.225	-1.1992
789.707	0.89755		789.707	-0.1366		789.707	-1.19929
790.189	0.89731		790.189	-0.1357		790.189	-1.19905
790.671	0.89705		790.671	-0.13434		790.671	-1.19849
791.154	0.89676		791.154	-0.13254		791.154	-1.19764
791.636	0.89642		791.636	-0.13039		791.636	-1.19653
792.118	0.89603		792.118	-0.12795		792.118	-1.19521
792.6	0.89555		792.6	-0.12533		792.6	-1.19373
793.082	0.89498		793.082	-0.12261		793.082	-1.19214
793.564	0.89432		793.564	-0.11987		793.564	-1.19047
794.046	0.8936		794.046	-0.11717		794.046	-1.18874
794.528	0.89283		794.528	-0.11454		794.528	-1.18697
795.01	0.89206		795.01	-0.11199		795.01	-1.18517
795.493	0.89131		795.493	-0.10954		795.493	-1.18339
795.975	0.8906		795.975	-0.1072		795.975	-1.18165
796.457	0.8899		796.457	-0.10499		796.457	-1.18001
796.939	0.88919		796.939	-0.10294		796.939	-1.17852
797.421	0.88842		797.421	-0.10107		797.421	-1.17719
797.903	0.88756		797.903	-0.0994		797.903	-1.17606
798.385	0.88659		798.385	-0.09793		798.385	-1.17513
798.867	0.88548		798.867	-0.09668		798.867	-1.17439
799.35	0.88424		799.35	-0.09565		799.35	-1.17385
799.832	0.88289		799.832	-0.09483		799.832	-1.17351
800.314	0.88143		800.314	-0.09423		800.314	-1.17334
800.796	0.87988		800.796	-0.09383		800.796	-1.17335
801.278	0.87825		801.278	-0.09364		801.278	-1.17353
801.76	0.87656		801.76	-0.09363		801.76	-1.17386
802.242	0.87481		802.242	-0.0938		802.242	-1.17434
802.724	0.87303		802.724	-0.09413		802.724	-1.17497
803.206	0.87118		803.206	-0.09462		803.206	-1.17575
803.688	0.86928		803.688	-0.09528		803.688	-1.17668
804.171	0.86727		804.171	-0.0961		804.171	-1.17778
804.653	0.86514		804.653	-0.0971		804.653	-1.17905
805.135	0.86284		805.135	-0.09827		805.135	-1.18049
805.617	0.86036		805.617	-0.09963		805.617	-1.1821
806.099	0.8577		806.099	-0.10117		806.099	-1.1839
806.581	0.85488		806.581	-0.10289		806.581	-1.18587
807.063	0.85194		807.063	-0.10477		807.063	-1.18804
807.545	0.84889		807.545	-0.10682		807.545	-1.1904
808.028	0.84575		808.028	-0.10905		808.028	-1.19297
808.51	0.84251		808.51	-0.11146		808.51	-1.19577
808.992	0.83916		808.992	-0.11408		808.992	-1.1988
809.474	0.83568		809.474	-0.1169		809.474	-1.20208
809.956	0.83206		809.956	-0.11995		809.956	-1.20562
810.438	0.82832		810.438	-0.12322		810.438	-1.20943
810.92	0.82446		810.92	-0.12671		810.92	-1.21349
811.402	0.8205		811.402	-0.13044		811.402	-1.21782
811.885	0.81644		811.885	-0.1344		811.885	-1.22241
812.367	0.81229		812.367	-0.13863		812.367	-1.22725
812.849	0.80807		812.849	-0.14313		812.849	-1.23233
813.331	0.80379		813.331	-0.14792		813.331	-1.23765
813.813	0.79952		813.813	-0.15301		813.813	-1.24318
814.295	0.79532		814.295	-0.1584		814.295	-1.24893
814.777	0.79125		814.777	-0.16408		814.777	-1.25488
815.259	0.78734		815.259	-0.17005		815.259	-1.26104
815.741	0.78362		815.741	-0.17633		815.741	-1.26745
816.224	0.78006		816.224	-0.18296		816.224	-1.27413
816.706	0.77662		816.706	-0.18997		816.706	-1.28113
817.188	0.77329		817.188	-0.19739		817.188	-1.28849
817.67	0.77006		817.67	-0.20524		817.67	-1.29622
818.152	0.76697		818.152	-0.2135		818.152	-1.30432
818.634	0.76408		818.634	-0.22216		818.634	-1.31276
819.116	0.76142		819.116	-0.23118		819.116	-1.32154
819.598	0.759		819.598	-0.24054		819.598	-1.33066
820.081	0.75679		820.081	-0.25023		820.081	-1.34012
820.563	0.75477		820.563	-0.2602		820.563	-1.34994
821.045	0.75288		821.045	-0.2704		821.045	-1.36011
821.527	0.7511		821.527	-0.28071		821.527	-1.37055
822.009	0.74944		822.009	-0.29093		822.009	-1.38114
822.491	0.7479		822.491	-0.30086		822.491	-1.39168
822.973	0.74649		822.973	-0.31024		822.973	-1.40194
823.455	0.74516		823.455	-0.31886		823.455	-1.41171
823.937	0.74389		823.937	-0.32652		823.937	-1.42077
824.42	0.74262		824.42	-0.33306		824.42	-1.42892
824.902	0.74133		824.902	-0.33833		824.902	-1.43598
825.384	0.74003		825.384	-0.34218		825.384	-1.44177
825.866	0.73876		825.866	-0.34444		825.866	-1.4461
826.348	0.73756		826.348	-0.34502		826.348	-1.44883
826.83	0.73647		826.83	-0.34386		826.83	-1.4499
827.312	0.73549		827.312	-0.34102		827.312	-1.44931
827.794	0.73458		827.794	-0.33662		827.794	-1.44716
828.277	0.7337		828.277	-0.33083		828.277	-1.44357
828.759	0.73281		828.759	-0.32387		828.759	-1.43868
829.241	0.73191		829.241	-0.31589		829.241	-1.43263
829.723	0.73101		829.723	-0.30706		829.723	-1.42557
830.205	0.73018		830.205	-0.29755		830.205	-1.41763
830.687	0.72943		830.687	-0.28753		830.687	-1.40902
831.169	0.72879		831.169	-0.27721		831.169	-1.39999
831.651	0.72823		831.651	-0.26682		831.651	-1.39082
832.133	0.72773		832.133	-0.25655		832.133	-1.38175
832.615	0.72726		832.615	-0.24655		832.615	-1.37301
833.098	0.72681		833.098	-0.23693		833.098	-1.36473
833.58	0.7264		833.58	-0.22771		833.58	-1.35699
834.062	0.72604		834.062	-0.21894		834.062	-1.3498
834.544	0.72574		834.544	-0.2106		834.544	-1.34317
835.026	0.7255		835.026	-0.20272		835.026	-1.3371
835.508	0.72527		835.508	-0.19529		835.508	-1.33157
835.99	0.72501		835.99	-0.18833		835.99	-1.32656
836.472	0.72471		836.472	-0.18179		836.472	-1.322
836.955	0.72438		836.955	-0.17565		836.955	-1.31784
837.437	0.72407		837.437	-0.16984		837.437	-1.31397
837.919	0.72382		837.919	-0.16432		837.919	-1.31033
838.401	0.72367		838.401	-0.15905		838.401	-1.30687
838.883	0.72362		838.883	-0.15401		838.883	-1.30355
839.365	0.72363		839.365	-0.1492		839.365	-1.3004
839.847	0.72364		839.847	-0.14461		839.847	-1.29742
840.329	0.72362		840.329	-0.14024		840.329	-1.29464
840.812	0.72356		840.812	-0.13608		840.812	-1.29204
841.294	0.72347		841.294	-0.13211		841.294	-1.28959
841.776	0.72342		841.776	-0.12832		841.776	-1.28728
842.258	0.72343		842.258	-0.12471		842.258	-1.28506
842.74	0.72352		842.74	-0.12128		842.74	-1.28294
843.222	0.72369		843.222	-0.11804		843.222	-1.2809
843.704	0.72392		843.704	-0.11497		843.704	-1.27896
844.186	0.7242		844.186	-0.11208		844.186	-1.27713
844.668	0.72455		844.668	-0.10934		844.668	-1.27538
845.151	0.72499		845.151	-0.10675		845.151	-1.27372
845.633	0.72556		845.633	-0.10429		845.633	-1.27213
846.115	0.7263		846.115	-0.10197		846.115	-1.2706
846.597	0.7272		846.597	-0.09978		846.597	-1.26915
847.079	0.72824		847.079	-0.09773		847.079	-1.26777
847.561	0.72938		847.561	-0.09583		847.561	-1.26648
848.043	0.73061		848.043	-0.09408		848.043	-1.26529
848.525	0.73194		848.525	-0.09246		848.525	-1.26418
849.008	0.73341		849.008	-0.09096		849.008	-1.26312
849.49	0.73505		849.49	-0.08959		849.49	-1.2621
849.972	0.7369		849.972	-0.08832		849.972	-1.2611
850.454	0.73895		850.454	-0.08717		850.454	-1.26014
850.936	0.74117		850.936	-0.08614		850.936	-1.25921
851.418	0.74353		851.418	-0.08522		851.418	-1.25833
851.9	0.74602		851.9	-0.08443		851.9	-1.25748
852.382	0.74864		852.382	-0.08377		852.382	-1.25665
852.864	0.75144		852.864	-0.08325		852.864	-1.2558
853.347	0.75447		853.347	-0.0829		853.347	-1.25489
853.829	0.75776		853.829	-0.08273		853.829	-1.25389
854.311	0.76131		854.311	-0.08279		854.311	-1.25279
854.793	0.76512		854.793	-0.0831		854.793	-1.25158
855.275	0.76918		855.275	-0.08367		855.275	-1.25029
855.757	0.77349		855.757	-0.08454		855.757	-1.24891
856.239	0.77806		856.239	-0.08574		856.239	-1.24748
856.721	0.78294		856.721	-0.08732		856.721	-1.24602
857.203	0.78816		857.203	-0.08934		857.203	-1.24458
857.686	0.79374		857.686	-0.09188		857.686	-1.24324
858.168	0.79964		858.168	-0.09502		858.168	-1.24211
858.65	0.80583		858.65	-0.09886		858.65	-1.2413
859.132	0.81223		859.132	-0.10348		859.132	-1.24098
859.614	0.8188		859.614	-0.10897		859.614	-1.24125
860.096	0.82553		860.096	-0.11536		860.096	-1.24222
860.578	0.83242		860.578	-0.12262		860.578	-1.24389
861.06	0.83946		861.06	-0.13063		861.06	-1.24619
861.543	0.84667		861.543	-0.13914		861.543	-1.24893
862.025	0.85401		862.025	-0.14781		862.025	-1.25181
862.507	0.86145		862.507	-0.15619		862.507	-1.25444
862.989	0.86893		862.989	-0.16379		862.989	-1.25638
863.471	0.87641		863.471	-0.17013		863.471	-1.25717
863.953	0.88384		863.953	-0.17476		863.953	-1.25644
864.435	0.89119		864.435	-0.17741		864.435	-1.25393
864.917	0.89843		864.917	-0.17794		864.917	-1.24956
865.399	0.90553		865.399	-0.17641		865.399	-1.24346
865.882	0.91244		865.882	-0.17308		865.882	-1.23591
866.364	0.91915		866.364	-0.16831		866.364	-1.22731
866.846	0.92561		866.846	-0.16249		866.846	-1.21807
867.328	0.93182		867.328	-0.156		867.328	-1.20858
867.81	0.93774		867.81	-0.14914		867.81	-1.19913
868.292	0.94337		868.292	-0.14212		868.292	-1.18995
868.774	0.94868		868.774	-0.13511		868.774	-1.18117
869.256	0.95364		869.256	-0.1282		869.256	-1.1729
869.739	0.9582		869.739	-0.1215		869.739	-1.16518
870.221	0.96235		870.221	-0.11508		870.221	-1.15807
870.703	0.96606		870.703	-0.10902		870.703	-1.15157
871.185	0.96932		871.185	-0.10336		871.185	-1.14568
871.667	0.97215		871.667	-0.09816		871.667	-1.1404
872.149	0.97456		872.149	-0.09346		872.149	-1.13569
872.631	0.97656		872.631	-0.08926		872.631	-1.13152
873.113	0.97818		873.113	-0.0856		873.113	-1.12788
873.596	0.97945		873.596	-0.08248		873.596	-1.12471
874.078	0.98041		874.078	-0.07991		874.078	-1.122
874.56	0.98108		874.56	-0.07788		874.56	-1.11969
875.042	0.98151		875.042	-0.07639		875.042	-1.11777
875.524	0.98173		875.524	-0.07541		875.524	-1.1162
876.006	0.98174		876.006	-0.07495		876.006	-1.11498
876.488	0.98158		876.488	-0.07499		876.488	-1.11408
876.97	0.98123		876.97	-0.07552		876.97	-1.11352
877.452	0.98072		877.452	-0.07653		877.452	-1.11328
877.934	0.98004		877.934	-0.078		877.934	-1.11337
878.417	0.9792		878.417	-0.0799		878.417	-1.11377
878.899	0.97821		878.899	-0.0822		878.899	-1.11449
879.381	0.97708		879.381	-0.08485		879.381	-1.11551
879.863	0.97583		879.863	-0.08782		879.863	-1.11683
880.345	0.97449		880.345	-0.09109		880.345	-1.11843
880.827	0.97309		880.827	-0.09463		880.827	-1.12029
881.309	0.97163		881.309	-0.09842		881.309	-1.12239
881.791	0.97015		881.791	-0.10245		881.791	-1.12472
882.274	0.96864		882.274	-0.1067		882.274	-1.12724
882.756	0.9671		882.756	-0.11114		882.756	-1.12995
883.238	0.96552		883.238	-0.11573		883.238	-1.13286
883.72	0.96391		883.72	-0.12041		883.72	-1.13597
884.202	0.96227		884.202	-0.12514		884.202	-1.13928
884.684	0.96063		884.684	-0.12988		884.684	-1.1428
885.166	0.95901		885.166	-0.13459		885.166	-1.14651
885.648	0.95745		885.648	-0.13926		885.648	-1.15038
886.13	0.95594		886.13	-0.14388		886.13	-1.15441
886.613	0.9545		886.613	-0.14844		886.613	-1.15857
887.095	0.95312		887.095	-0.1529		887.095	-1.16284
887.577	0.95179		887.577	-0.15723		887.577	-1.16722
888.059	0.95049		888.059	-0.16138		888.059	-1.17167
888.541	0.94924		888.541	-0.16531		888.541	-1.17617
889.023	0.94803		889.023	-0.16897		889.023	-1.18069
889.505	0.94687		889.505	-0.1723		889.505	-1.18518
889.987	0.94575		889.987	-0.17527		889.987	-1.18956
890.47	0.94469		890.47	-0.17779		890.47	-1.19378
890.952	0.94367		890.952	-0.17978		890.952	-1.19774
891.434	0.9427		891.434	-0.18114		891.434	-1.20133
891.916	0.94179		891.916	-0.18181		891.916	-1.20447
892.398	0.94094		892.398	-0.18174		892.398	-1.20708
892.88	0.94015		892.88	-0.18092		892.88	-1.2091
893.362	0.9394		893.362	-0.17939		893.362	-1.2105
893.844	0.93869		893.844	-0.17721		893.844	-1.21128
894.327	0.93797		894.327	-0.17445		894.327	-1.21145
894.809	0.93722		894.809	-0.17117		894.809	-1.21103
895.291	0.93643		895.291	-0.16742		895.291	-1.21003
895.773	0.93559		895.773	-0.16323		895.773	-1.20848
896.255	0.93473		896.255	-0.15868		896.255	-1.2064
896.737	0.93387		896.737	-0.15382		896.737	-1.20383
897.219	0.93304		897.219	-0.14874		897.219	-1.20082
897.701	0.93225		897.701	-0.14351		897.701	-1.19744
898.183	0.93152		898.183	-0.1382		898.183	-1.19375
898.665	0.93083		898.665	-0.13286		898.665	-1.18983
899.148	0.93016		899.148	-0.12754		899.148	-1.18574
899.63	0.92949		899.63	-0.12227		899.63	-1.18157
900.112	0.92879		900.112	-0.11708		900.112	-1.1774
900.594	0.92804		900.594	-0.11203		900.594	-1.17329
901.076	0.92724		901.076	-0.10715		901.076	-1.16932
901.558	0.92638		901.558	-0.10246		901.558	-1.16553
902.04	0.92545		902.04	-0.09798		902.04	-1.16197
902.523	0.92447		902.523	-0.09371		902.523	-1.15865
903.005	0.92343		903.005	-0.08966		903.005	-1.15556
903.487	0.92237		903.487	-0.08581		903.487	-1.1527
903.969	0.92128		903.969	-0.08215		903.969	-1.15006
904.451	0.92019		904.451	-0.0787		904.451	-1.14762
904.933	0.91908		904.933	-0.07543		904.933	-1.14537
905.415	0.91795		905.415	-0.07233		905.415	-1.1433
905.897	0.9168		905.897	-0.0694		905.897	-1.14139
906.379	0.91561		906.379	-0.06661		906.379	-1.13964
906.861	0.91437		906.861	-0.06394		906.861	-1.13806
907.344	0.9131		907.344	-0.06139		907.344	-1.13663
907.826	0.91179		907.826	-0.05894		907.826	-1.13537
908.308	0.91047		908.308	-0.05659		908.308	-1.13424
908.79	0.90913		908.79	-0.05432		908.79	-1.13323
909.272	0.9078		909.272	-0.05213		909.272	-1.13232
909.754	0.90648		909.754	-0.04999		909.754	-1.13149
910.236	0.90518		910.236	-0.0479		910.236	-1.13071
910.718	0.9039		910.718	-0.04585		910.718	-1.12998
911.201	0.90266		911.201	-0.04385		911.201	-1.1293
911.683	0.90149		911.683	-0.04188		911.683	-1.12865
912.165	0.90039		912.165	-0.03995		912.165	-1.12805
912.647	0.89937		912.647	-0.03807		912.647	-1.12748
913.129	0.89844		913.129	-0.03622		913.129	-1.12691
913.611	0.8976		913.611	-0.0344		913.611	-1.12634
914.093	0.89687		914.093	-0.03259		914.093	-1.12576
914.575	0.89625		914.575	-0.03082		914.575	-1.12516
915.058	0.89575		915.058	-0.02908		915.058	-1.12454
915.54	0.89538		915.54	-0.02739		915.54	-1.1239
916.022	0.89516		916.022	-0.02578		916.022	-1.12323
916.504	0.89506		916.504	-0.02423		916.504	-1.12255
916.986	0.89507		916.986	-0.02276		916.986	-1.12184
917.468	0.89515		917.468	-0.02135		917.468	-1.12112
917.95	0.8953		917.95	-0.02001		917.95	-1.1204
918.432	0.89548		918.432	-0.01873		918.432	-1.11968
918.914	0.89571		918.914	-0.01751		918.914	-1.11899
919.396	0.89598		919.396	-0.01638		919.396	-1.11833
919.879	0.8963		919.879	-0.01532		919.879	-1.11768
920.361	0.89668		920.361	-0.01432		920.361	-1.11704
920.843	0.89715		920.843	-0.01338		920.843	-1.11638
921.325	0.8977		921.325	-0.01248		921.325	-1.11569
921.807	0.89833		921.807	-0.0116		921.807	-1.11497
922.289	0.89904		922.289	-0.01076		922.289	-1.11421
922.771	0.89982		922.771	-0.00996		922.771	-1.11345
923.254	0.90065		923.254	-0.00923		923.254	-1.11269
923.736	0.90152		923.736	-0.00858		923.736	-1.11195
924.218	0.90241		924.218	-0.008		924.218	-1.11122
924.7	0.90328		924.7	-0.00749		924.7	-1.1105
925.182	0.90413		925.182	-0.00703		925.182	-1.10977
925.664	0.90496		925.664	-0.00661		925.664	-1.10903
926.146	0.90578		926.146	-0.00622		926.146	-1.10829
926.628	0.9066		926.628	-0.00587		926.628	-1.10754
927.11	0.90744		927.11	-0.00557		927.11	-1.1068
927.592	0.90831		927.592	-0.00531		927.592	-1.10606
928.075	0.90923		928.075	-0.00509		928.075	-1.10533
928.557	0.91017		928.557	-0.00491		928.557	-1.10461
929.039	0.91114		929.039	-0.00475		929.039	-1.10389
929.521	0.91211		929.521	-0.00461		929.521	-1.10317
930.003	0.91308		930.003	-0.00449		930.003	-1.10246
930.485	0.91404		930.485	-0.0044		930.485	-1.10176
930.967	0.91497		930.967	-0.00435		930.967	-1.10108
931.449	0.91589		931.449	-0.00435		931.449	-1.10042
931.932	0.91679		931.932	-0.00439		931.932	-1.09977
932.414	0.91768		932.414	-0.00446		932.414	-1.09911
932.896	0.91854		932.896	-0.00456		932.896	-1.09844
933.378	0.91939		933.378	-0.00468		933.378	-1.09776
933.86	0.92021		933.86	-0.00484		933.86	-1.0971
934.342	0.92099		934.342	-0.00503		934.342	-1.09646
934.824	0.92173		934.824	-0.00527		934.824	-1.09588
935.306	0.92242		935.306	-0.00556		935.306	-1.09534
935.788	0.92306		935.788	-0.00589		935.788	-1.09485
936.271	0.92367		936.271	-0.00626		936.271	-1.0944
936.753	0.92423		936.753	-0.00665		936.753	-1.09397
937.235	0.92476		937.235	-0.00707		937.235	-1.09357
937.717	0.92526		937.717	-0.0075		937.717	-1.09319
938.199	0.92574		938.199	-0.00797		938.199	-1.09285
938.681	0.9262		938.681	-0.00847		938.681	-1.09255
939.163	0.92664		939.163	-0.009		939.163	-1.09229
939.645	0.92706		939.645	-0.00955		939.645	-1.09205
940.128	0.92746		940.128	-0.0101		940.128	-1.09181
940.61	0.92782		940.61	-0.01062		940.61	-1.09155
941.092	0.92816		941.092	-0.01111		941.092	-1.09126
941.574	0.92845		941.574	-0.01155		941.574	-1.09095
942.056	0.92873		942.056	-0.01194		942.056	-1.09064
942.538	0.92897		942.538	-0.01229		942.538	-1.09034
943.02	0.9292		943.02	-0.01259		943.02	-1.09007
943.502	0.92941		943.502	-0.01285		943.502	-1.08982
943.985	0.92959		943.985	-0.01307		943.985	-1.08959
944.467	0.92975		944.467	-0.01324		944.467	-1.08936
944.949	0.92988		944.949	-0.01338		944.949	-1.08915
945.431	0.93		945.431	-0.0135		945.431	-1.08894
945.913	0.93012		945.913	-0.01362		945.913	-1.08876
946.395	0.93023		946.395	-0.01375		946.395	-1.08862
946.877	0.93037		946.877	-0.01389		946.877	-1.0885
947.359	0.93053		947.359	-0.01405		947.359	-1.0884
947.841	0.93071		947.841	-0.01421		947.841	-1.08832
948.323	0.9309		948.323	-0.01434		948.323	-1.08823
948.806	0.9311		948.806	-0.01445		948.806	-1.08813
949.288	0.9313		949.288	-0.01454		949.288	-1.08802
949.77	0.93149		949.77	-0.0146		949.77	-1.0879
950.252	0.93167		950.252	-0.01466		950.252	-1.0878
950.734	0.93185		950.734	-0.01473		950.734	-1.0877
951.216	0.93202		951.216	-0.01479		951.216	-1.0876
951.698	0.93219		951.698	-0.01486		951.698	-1.0875
952.181	0.93235		952.181	-0.01492		952.181	-1.08738
952.663	0.9325		952.663	-0.01498		952.663	-1.08725
953.145	0.93264		953.145	-0.01503		953.145	-1.08711
953.627	0.93275		953.627	-0.0151		953.627	-1.08699
954.109	0.93283		954.109	-0.01518		954.109	-1.08688
954.591	0.93289		954.591	-0.01529		954.591	-1.0868
955.073	0.93292		955.073	-0.01542		955.073	-1.08676
955.555	0.9329		955.555	-0.01555		955.555	-1.08673
956.037	0.93284		956.037	-0.01568		956.037	-1.08672
956.519	0.93274		956.519	-0.01581		956.519	-1.08673
957.002	0.93258		957.002	-0.01592		957.002	-1.08675
957.484	0.93238		957.484	-0.01602		957.484	-1.0868
957.966	0.93215		957.966	-0.01612		957.966	-1.08687
958.448	0.93191		958.448	-0.01623		958.448	-1.08697
958.93	0.93166		958.93	-0.01634		958.93	-1.08707
959.412	0.9314		959.412	-0.01644		959.412	-1.08717
959.894	0.93113		959.894	-0.01653		959.894	-1.08726
960.376	0.93085		960.376	-0.01661		960.376	-1.08734
960.859	0.93053		960.859	-0.01667		960.859	-1.08744
961.341	0.93017		961.341	-0.01674		961.341	-1.08755
961.823	0.92976		961.823	-0.01683		961.823	-1.08769
962.305	0.92931		962.305	-0.01693		962.305	-1.08786
962.787	0.92882		962.787	-0.01704		962.787	-1.08804
963.269	0.92829		963.269	-0.01716		963.269	-1.08823
963.751	0.92774		963.751	-0.01727		963.751	-1.08841
964.233	0.92717		964.233	-0.01736		964.233	-1.08857
964.716	0.92659		964.716	-0.01742		964.716	-1.08873
965.198	0.926		965.198	-0.01748		965.198	-1.0889
965.68	0.92541		965.68	-0.01754		965.68	-1.08909
966.162	0.92482		966.162	-0.0176		966.162	-1.08931
966.644	0.92423		966.644	-0.01767		966.644	-1.08956
967.126	0.92363		967.126	-0.01774		967.126	-1.08983
967.608	0.92302		967.608	-0.0178		967.608	-1.0901
968.09	0.9224		968.09	-0.01786		968.09	-1.09037
968.572	0.92177		968.572	-0.01792		968.572	-1.09064
969.055	0.92113		969.055	-0.01799		969.055	-1.09091
969.537	0.9205		969.537	-0.01809		969.537	-1.09117
970.019	0.91986		970.019	-0.01821		970.019	-1.09144
970.501	0.91921		970.501	-0.01837		970.501	-1.09172
970.983	0.91854		970.983	-0.01857		970.983	-1.09201
971.465	0.91782		971.465	-0.01879		971.465	-1.09232
971.947	0.91705		971.947	-0.01905		971.947	-1.09268
972.429	0.9162		972.429	-0.01935		972.429	-1.0931
972.912	0.91529		972.912	-0.01972		972.912	-1.0936
973.394	0.91432		973.394	-0.02017		973.394	-1.09418
973.876	0.91332		973.876	-0.0207		973.876	-1.09484
974.358	0.9123		974.358	-0.02132		974.358	-1.09556
974.84	0.91129		974.84	-0.02201		974.84	-1.09632
975.322	0.91028		975.322	-0.02278		975.322	-1.0971
975.804	0.90928		975.804	-0.0236		975.804	-1.09791
976.286	0.90828		976.286	-0.0245		976.286	-1.09875
976.768	0.9073		976.768	-0.02545		976.768	-1.09962
977.25	0.90631		977.25	-0.02648		977.25	-1.10053
977.733	0.90532		977.733	-0.02756		977.733	-1.10147
978.215	0.90431		978.215	-0.02867		978.215	-1.10243
978.697	0.90329		978.697	-0.02979		978.697	-1.10337
979.179	0.90223		979.179	-0.03086		979.179	-1.10428
979.661	0.90115		979.661	-0.03184		979.661	-1.10512
980.143	0.90005		980.143	-0.03268		980.143	-1.10587
980.625	0.89894		980.625	-0.03333		980.625	-1.10649
981.107	0.89784		981.107	-0.03375		981.107	-1.10694
981.59	0.89676		981.59	-0.03389		981.59	-1.10721
982.072	0.8957		982.072	-0.03372		982.072	-1.10726
982.554	0.89465		982.554	-0.03321		982.554	-1.10708
983.036	0.8936		983.036	-0.03236		983.036	-1.10668
983.518	0.89254		983.518	-0.0312		983.518	-1.10608
984	0.89145		984	-0.02976		984	-1.10535
984.482	0.89033		984.482	-0.02813		984.482	-1.10455
984.964	0.88918		984.964	-0.02639		984.964	-1.10373
985.447	0.88799		985.447	-0.02462		985.447	-1.10297
985.929	0.88677		985.929	-0.02289		985.929	-1.10229
986.411	0.88551		986.411	-0.02124		986.411	-1.10172
986.893	0.88421		986.893	-0.01971		986.893	-1.10128
987.375	0.88288		987.375	-0.01831		987.375	-1.10097
987.857	0.88154		987.857	-0.01706		987.857	-1.10079
988.339	0.88018		988.339	-0.01596		988.339	-1.10075
988.821	0.87883		988.821	-0.01502		988.821	-1.10083
989.303	0.87748		989.303	-0.01422		989.303	-1.10103
989.786	0.87612		989.786	-0.01356		989.786	-1.10132
990.268	0.87472		990.268	-0.013		990.268	-1.10169
990.75	0.87328		990.75	-0.01253		990.75	-1.10211
991.232	0.87179		991.232	-0.01213		991.232	-1.1026
991.714	0.87024		991.714	-0.0118		991.714	-1.10313
992.196	0.86865		992.196	-0.01152		992.196	-1.10371
992.678	0.86705		992.678	-0.01131		992.678	-1.10434
993.16	0.86545		993.16	-0.01117		993.16	-1.10502
993.643	0.86385		993.643	-0.01109		993.643	-1.10572
994.125	0.86223		994.125	-0.01105		994.125	-1.10644
994.607	0.86059		994.607	-0.01104		994.607	-1.10718
995.089	0.85892		995.089	-0.01105		995.089	-1.10793
995.571	0.8572		995.571	-0.01109		995.571	-1.10872
996.053	0.85544		996.053	-0.01117		996.053	-1.10957
996.535	0.85362		996.535	-0.01129		996.535	-1.11048
997.017	0.85175		997.017	-0.01147		997.017	-1.11147
997.5	0.84982		997.5	-0.0117		997.5	-1.11252
997.982	0.84781		997.982	-0.01198		997.982	-1.11364
998.464	0.84573		998.464	-0.0123		998.464	-1.1148
998.946	0.84359		998.946	-0.01264		998.946	-1.11601
999.428	0.84141		999.428	-0.01301		999.428	-1.11727
999.91	0.83922		999.91	-0.01343		999.91	-1.11858
1000.39	0.83703		1000.39	-0.01391		1000.39	-1.11995
1000.87	0.83485		1000.87	-0.01446		1000.87	-1.12137
1001.36	0.83265		1001.36	-0.01509		1001.36	-1.12284
1001.84	0.83041		1001.84	-0.01579		1001.84	-1.12436
1002.32	0.82809		1002.32	-0.01656		1002.32	-1.12592
1002.8	0.82566		1002.8	-0.0174		1002.8	-1.12752
1003.28	0.82315		1003.28	-0.0183		1003.28	-1.12915
1003.77	0.82056		1003.77	-0.01928		1003.77	-1.13084
1004.25	0.81793		1004.25	-0.02036		1004.25	-1.13258
1004.73	0.81528		1004.73	-0.02156		1004.73	-1.13439
1005.21	0.81261		1005.21	-0.02289		1005.21	-1.13629
1005.7	0.80991		1005.7	-0.02438		1005.7	-1.13829
1006.18	0.80713		1006.18	-0.02605		1006.18	-1.14041
1006.66	0.80428		1006.66	-0.02794		1006.66	-1.14269
1007.14	0.80134		1007.14	-0.03007		1007.14	-1.14514
1007.62	0.79831		1007.62	-0.03248		1007.62	-1.14778
1008.11	0.79523		1008.11	-0.03522		1008.11	-1.15061
1008.59	0.79208		1008.59	-0.03831		1008.59	-1.15362
1009.07	0.78888		1009.07	-0.0418		1009.07	-1.15683
1009.55	0.78559		1009.55	-0.0457		1009.55	-1.16023
1010.03	0.7822		1010.03	-0.05008		1010.03	-1.16385
1010.52	0.77872		1010.52	-0.05499		1010.52	-1.16771
1011	0.77517		1011	-0.06052		1011	-1.17186
1011.48	0.77157		1011.48	-0.06676		1011.48	-1.17636
1011.96	0.76798		1011.96	-0.07383		1011.96	-1.18127
1012.45	0.76442		1012.45	-0.08185		1012.45	-1.18667
1012.93	0.76091		1012.93	-0.09092		1012.93	-1.19264
1013.41	0.75741		1013.41	-0.10108		1013.41	-1.19926
1013.89	0.75393		1013.89	-0.11234		1013.89	-1.20661
1014.37	0.75045		1014.37	-0.12459		1014.37	-1.2147
1014.86	0.74699		1014.86	-0.13759		1014.86	-1.22352
1015.34	0.74359		1015.34	-0.15095		1015.34	-1.23297
1015.82	0.74028		1015.82	-0.16418		1015.82	-1.24282
1016.3	0.73708		1016.3	-0.17665		1016.3	-1.25279
1016.78	0.73401		1016.78	-0.18772		1016.78	-1.26249
1017.27	0.73103		1017.27	-0.19675		1017.27	-1.27145
1017.75	0.72815		1017.75	-0.20317		1017.75	-1.27921
1018.23	0.72535		1018.23	-0.20657		1018.23	-1.28529
1018.71	0.72267		1018.71	-0.20675		1018.71	-1.28928
1019.2	0.72014		1019.2	-0.20371		1019.2	-1.29094
1019.68	0.71778		1019.68	-0.19771		1019.68	-1.29016
1020.16	0.7156		1020.16	-0.18923		1020.16	-1.28708
1020.64	0.71358		1020.64	-0.17888		1020.64	-1.28202
1021.12	0.71166		1021.12	-0.16731		1021.12	-1.27545
1021.61	0.70982		1021.61	-0.15514		1021.61	-1.26789
1022.09	0.70805		1022.09	-0.14292		1022.09	-1.25987
1022.57	0.70637		1022.57	-0.13105		1022.57	-1.25185
1023.05	0.70485		1023.05	-0.11984		1023.05	-1.2442
1023.53	0.70354		1023.53	-0.10947		1023.53	-1.23718
1024.02	0.70248		1024.02	-0.10005		1024.02	-1.23094
1024.5	0.70166		1024.5	-0.09159		1024.5	-1.22553
1024.98	0.70103		1024.98	-0.08406		1024.98	-1.22097
1025.46	0.70053		1025.46	-0.07734		1025.46	-1.21719
1025.94	0.70008		1025.94	-0.07134		1025.94	-1.21411
1026.43	0.69963		1026.43	-0.06592		1026.43	-1.21165
1026.91	0.69912		1026.91	-0.06096		1026.91	-1.20973
1027.39	0.69852		1027.39	-0.05639		1027.39	-1.20828
1027.87	0.69782		1027.87	-0.05213		1027.87	-1.20721
1028.36	0.697		1028.36	-0.04815		1028.36	-1.20648
1028.84	0.69606		1028.84	-0.04445		1028.84	-1.20604
1029.32	0.69501		1029.32	-0.04103		1029.32	-1.20583
1029.8	0.69393		1029.8	-0.03789		1029.8	-1.20582
1030.28	0.69285		1030.28	-0.03507		1030.28	-1.20598
1030.77	0.69186		1030.77	-0.03257		1030.77	-1.20629
1031.25	0.69097		1031.25	-0.03038		1031.25	-1.20673
1031.73	0.69017		1031.73	-0.02848		1031.73	-1.20729
1032.21	0.68942		1032.21	-0.02685		1032.21	-1.20797
1032.69	0.68865		1032.69	-0.02544		1032.69	-1.20876
1033.18	0.68781		1033.18	-0.02421		1033.18	-1.20966
1033.66	0.68689		1033.66	-0.02314		1033.66	-1.21064
1034.14	0.68592		1034.14	-0.02223		1034.14	-1.21167
1034.62	0.68495		1034.62	-0.02146		1034.62	-1.21274
1035.1	0.68402		1035.1	-0.02085		1035.1	-1.21381
1035.59	0.68314		1035.59	-0.02036		1035.59	-1.2149
1036.07	0.68226		1036.07	-0.01997		1036.07	-1.21599
1036.55	0.68131		1036.55	-0.01965		1036.55	-1.21713
1037.03	0.68024		1037.03	-0.01938		1037.03	-1.21833
1037.52	0.679		1037.52	-0.01912		1037.52	-1.2196
1038	0.67761		1038	-0.01889		1038	-1.22095
1038.48	0.67611		1038.48	-0.01869		1038.48	-1.22236
1038.96	0.67455		1038.96	-0.01856		1038.96	-1.22381
1039.44	0.67299		1039.44	-0.01852		1039.44	-1.22527
1039.93	0.67143		1039.93	-0.01855		1039.93	-1.22673
1040.41	0.66984		1040.41	-0.01866		1040.41	-1.22818
1040.89	0.66823		1040.89	-0.01882		1040.89	-1.22961
1041.37	0.66659		1041.37	-0.01902		1041.37	-1.23104
1041.85	0.66494		1041.85	-0.01925		1041.85	-1.23246
1042.34	0.66334		1042.34	-0.0195		1042.34	-1.23385
1042.82	0.66181		1042.82	-0.01978		1042.82	-1.23522
1043.3	0.66035		1043.3	-0.02008		1043.3	-1.23655
1043.78	0.65893		1043.78	-0.02039		1043.78	-1.23785
1044.27	0.65751		1044.27	-0.02069		1044.27	-1.23913
1044.75	0.65602		1044.75	-0.02096		1044.75	-1.2404
1045.23	0.65446		1045.23	-0.02119		1045.23	-1.24166
1045.71	0.65284		1045.71	-0.02138		1045.71	-1.24291
1046.19	0.65122		1046.19	-0.02152		1046.19	-1.24414
1046.67	0.64966		1046.67	-0.02164		1046.67	-1.24534
1047.16	0.64816		1047.16	-0.02172		1047.16	-1.2465
1047.64	0.64672		1047.64	-0.02178		1047.64	-1.24763
1048.12	0.64531		1048.12	-0.02181		1048.12	-1.24875
1048.6	0.64387		1048.6	-0.02179		1048.6	-1.24988
1049.09	0.64239		1049.09	-0.02173		1049.09	-1.25103
1049.57	0.64088		1049.57	-0.02163		1049.57	-1.2522
1050.05	0.63938		1050.05	-0.0215		1050.05	-1.25341
1050.53	0.63789		1050.53	-0.02135		1050.53	-1.25465
1051.01	0.63642		1051.01	-0.02119		1051.01	-1.25593
1051.5	0.63493		1051.5	-0.02101		1051.5	-1.25724
1051.98	0.63337		1051.98	-0.02081		1051.98	-1.25861
1052.46	0.6317		1052.46	-0.02058		1052.46	-1.26003
1052.94	0.62991		1052.94	-0.02033		1052.94	-1.26151
1053.42	0.62804		1053.42	-0.02006		1053.42	-1.26304
1053.91	0.62615		1053.91	-0.01982		1053.91	-1.2646
1054.39	0.6243		1054.39	-0.01961		1054.39	-1.26619
1054.87	0.62251		1054.87	-0.01946		1054.87	-1.2678
1055.35	0.62073		1055.35	-0.01935		1055.35	-1.26945
1055.84	0.6189		1055.84	-0.01927		1055.84	-1.27117
1056.32	0.61692		1056.32	-0.01919		1056.32	-1.27297
1056.8	0.61476		1056.8	-0.01906		1056.8	-1.27486
1057.28	0.6124		1057.28	-0.01887		1057.28	-1.27685
1057.76	0.60988		1057.76	-0.01862		1057.76	-1.27891
1058.25	0.60726		1058.25	-0.01831		1058.25	-1.28104
1058.73	0.60456		1058.73	-0.01798		1058.73	-1.28322
1059.21	0.60182		1059.21	-0.01765		1059.21	-1.28544
1059.69	0.59904		1059.69	-0.01735		1059.69	-1.28772
1060.17	0.59624		1060.17	-0.0171		1060.17	-1.29004
1060.66	0.59345		1060.66	-0.01693		1060.66	-1.2924
1061.14	0.59075		1061.14	-0.01685		1061.14	-1.29478
1061.62	0.58819		1061.62	-0.01689		1061.62	-1.29716
1062.1	0.58585		1062.1	-0.01706		1062.1	-1.29951
1062.59	0.58372		1062.59	-0.01738		1062.59	-1.30183
1063.07	0.58174		1063.07	-0.01784		1063.07	-1.30413
1063.55	0.57984		1063.55	-0.0184		1063.55	-1.30644
1064.03	0.57794		1064.03	-0.01906		1064.03	-1.30878
1064.51	0.57596		1064.51	-0.01975		1064.51	-1.31116
1065	0.57389		1065	-0.02044		1065	-1.31357
1065.48	0.57173		1065.48	-0.02107		1065.48	-1.31602
1065.96	0.56949		1065.96	-0.02163		1065.96	-1.31848
1066.44	0.56717		1066.44	-0.02207		1066.44	-1.32097
1066.92	0.56473		1066.92	-0.02241		1066.92	-1.32351
1067.41	0.56215		1067.41	-0.02266		1067.41	-1.3261
1067.89	0.55945		1067.89	-0.02288		1067.89	-1.32876
1068.37	0.55668		1068.37	-0.02313		1068.37	-1.33148
1068.85	0.55396		1068.85	-0.02346		1068.85	-1.33422
1069.34	0.55138		1069.34	-0.02394		1069.34	-1.33695
1069.82	0.54902		1069.82	-0.02459		1069.82	-1.33963
1070.3	0.54688		1070.3	-0.0254		1070.3	-1.34227
1070.78	0.54487		1070.78	-0.02636		1070.78	-1.34489
1071.26	0.5429		1071.26	-0.02741		1071.26	-1.34753
1071.74	0.54086		1071.74	-0.02852		1071.74	-1.35023
1072.23	0.5387		1072.23	-0.02965		1072.23	-1.353
1072.71	0.53643		1072.71	-0.03079		1072.71	-1.35584
1073.19	0.53411		1073.19	-0.03193		1073.19	-1.35873
1073.67	0.53179		1073.67	-0.03309		1073.67	-1.36168
1074.16	0.52948		1074.16	-0.03424		1074.16	-1.36468
1074.64	0.52712		1074.64	-0.03539		1074.64	-1.36776
1075.12	0.52464		1075.12	-0.03651		1075.12	-1.37096
1075.6	0.522		1075.6	-0.03758		1075.6	-1.37429
1076.08	0.51917		1076.08	-0.03858		1076.08	-1.37773
1076.57	0.51621		1076.57	-0.03949		1076.57	-1.38125
1077.05	0.51323		1077.05	-0.04031		1077.05	-1.38479
1077.53	0.51027		1077.53	-0.04104		1077.53	-1.3883
1078.01	0.50738		1078.01	-0.04168		1078.01	-1.39179
1078.49	0.50451		1078.49	-0.04223		1078.49	-1.39528
1078.98	0.50159		1078.98	-0.0427		1078.98	-1.39882
1079.46	0.49854		1079.46	-0.04308		1079.46	-1.40245
1079.94	0.49536		1079.94	-0.0434		1079.94	-1.40616
1080.42	0.49212		1080.42	-0.04366		1080.42	-1.40993
1080.91	0.48891		1080.91	-0.04389		1080.91	-1.41366
1081.39	0.48583		1081.39	-0.04411		1081.39	-1.41731
1081.87	0.48293		1081.87	-0.04433		1081.87	-1.42084
1082.35	0.48019		1082.35	-0.04454		1082.35	-1.42424
1082.83	0.47756		1082.83	-0.04475		1082.83	-1.42755
1083.32	0.47498		1083.32	-0.04495		1083.32	-1.4308
1083.8	0.47244		1083.8	-0.04515		1083.8	-1.43398
1084.28	0.47002		1084.28	-0.04536		1084.28	-1.43706
1084.76	0.46778		1084.76	-0.04562		1084.76	-1.44002
1085.24	0.46582		1085.24	-0.04594		1085.24	-1.4428
1085.73	0.46415		1085.73	-0.04636		1085.73	-1.4454
1086.21	0.46274		1086.21	-0.04688		1086.21	-1.44786
1086.69	0.46151		1086.69	-0.04752		1086.69	-1.45021
1087.17	0.46041		1087.17	-0.04827		1087.17	-1.4525
1087.65	0.45943		1087.65	-0.04911		1087.65	-1.45472
1088.14	0.45863		1088.14	-0.05004		1088.14	-1.45681
1088.62	0.4581		1088.62	-0.05104		1088.62	-1.45871
1089.1	0.45791		1089.1	-0.05211		1089.1	-1.46035
1089.58	0.45807		1089.58	-0.05323		1089.58	-1.46172
1090.07	0.45853		1090.07	-0.0544		1090.07	-1.46284
1090.55	0.45921		1090.55	-0.05561		1090.55	-1.46375
1091.03	0.46007		1091.03	-0.05686		1091.03	-1.46449
1091.51	0.46111		1091.51	-0.05817		1091.51	-1.46505
1091.99	0.46241		1091.99	-0.05956		1091.99	-1.46541
1092.48	0.46405		1092.48	-0.06105		1092.48	-1.46549
1092.96	0.46614		1092.96	-0.06266		1092.96	-1.46527
1093.44	0.46867		1093.44	-0.06439		1093.44	-1.46473
1093.92	0.4716		1093.92	-0.06626		1093.92	-1.46394
1094.4	0.47483		1094.4	-0.06824		1094.4	-1.46294
1094.89	0.4783		1094.89	-0.07034		1094.89	-1.4618
1095.37	0.48198		1095.37	-0.07255		1095.37	-1.46051
1095.85	0.48592		1095.85	-0.07486		1095.85	-1.45904
1096.33	0.4902		1096.33	-0.07727		1096.33	-1.45732
1096.82	0.49488		1096.82	-0.0798		1096.82	-1.45533
1097.3	0.49997		1097.3	-0.08244		1097.3	-1.45305
1097.78	0.50541		1097.78	-0.08521		1097.78	-1.45052
1098.26	0.51112		1098.26	-0.08812		1098.26	-1.44782
1098.74	0.51706		1098.74	-0.09118		1098.74	-1.44499
1099.23	0.52321		1099.23	-0.09441		1099.23	-1.44206
1099.71	0.52965		1099.71	-0.09782		1099.71	-1.43899
1100.19	0.53644		1100.19	-0.10143		1100.19	-1.43573
1100.67	0.54366		1100.67	-0.10526		1100.67	-1.43226
1101.15	0.55129		1101.15	-0.10932		1101.15	-1.42857
1101.64	0.55926		1101.64	-0.11364		1101.64	-1.42471
1102.12	0.56745		1102.12	-0.11822		1102.12	-1.42076
1102.6	0.57576		1102.6	-0.12309		1102.6	-1.41678
1103.08	0.58415		1103.08	-0.12828		1103.08	-1.41284
1103.57	0.5926		1103.57	-0.13377		1103.57	-1.40896
1104.05	0.60114		1104.05	-0.13957		1104.05	-1.40516
1104.53	0.60978		1104.53	-0.14567		1104.53	-1.40147
1105.01	0.61849		1105.01	-0.15202		1105.01	-1.39795
1105.49	0.62718		1105.49	-0.15857		1105.49	-1.39467
1105.98	0.63574		1105.98	-0.16524		1105.98	-1.39172
1106.46	0.64408		1106.46	-0.17191		1106.46	-1.38912
1106.94	0.65213		1106.94	-0.1784		1106.94	-1.38684
1107.42	0.65989		1107.42	-0.18452		1107.42	-1.38476
1107.9	0.66738		1107.9	-0.19002		1107.9	-1.38272
1108.39	0.67462		1108.39	-0.1947		1108.39	-1.38053
1108.87	0.68159		1108.87	-0.19836		1108.87	-1.37801
1109.35	0.68824		1109.35	-0.20089		1109.35	-1.37506
1109.83	0.69453		1109.83	-0.20226		1109.83	-1.37161
1110.32	0.70039		1110.32	-0.2025		1110.32	-1.36768
1110.8	0.70582		1110.8	-0.20171		1110.8	-1.36332
1111.28	0.71083		1111.28	-0.20006		1111.28	-1.35859
1111.76	0.71548		1111.76	-0.19775		1111.76	-1.35362
1112.24	0.71984		1112.24	-0.19501		1112.24	-1.34855
1112.72	0.72392		1112.72	-0.19206		1112.72	-1.34352
1113.21	0.72774		1113.21	-0.18912		1113.21	-1.33871
1113.69	0.73128		1113.69	-0.18637		1113.69	-1.33423
1114.17	0.7345		1114.17	-0.18391		1114.17	-1.33018
1114.65	0.73743		1114.65	-0.18179		1114.65	-1.32658
1115.14	0.74006		1115.14	-0.18002		1115.14	-1.32339
1115.62	0.74246		1115.62	-0.17855		1115.62	-1.32058
1116.1	0.74465		1116.1	-0.17734		1116.1	-1.31806
1116.58	0.74668		1116.58	-0.17634		1116.58	-1.31578
1117.06	0.74856		1117.06	-0.17548		1117.06	-1.31371
1117.55	0.75028		1117.55	-0.17472		1117.55	-1.3118
1118.03	0.75183		1118.03	-0.17401		1118.03	-1.31005
1118.51	0.75323		1118.51	-0.17329		1118.51	-1.3084
1118.99	0.75452		1118.99	-0.17253		1118.99	-1.30682
1119.47	0.75573		1119.47	-0.17169		1119.47	-1.30527
1119.96	0.75689		1119.96	-0.17076		1119.96	-1.30369
1120.44	0.75802		1120.44	-0.16975		1120.44	-1.3021
1120.92	0.75908		1120.92	-0.16868		1120.92	-1.30049
1121.4	0.76005		1121.4	-0.16759		1121.4	-1.2989
1121.88	0.76086		1121.88	-0.16649		1121.88	-1.29737
1122.37	0.76153		1122.37	-0.16541		1122.37	-1.29591
1122.85	0.76205		1122.85	-0.16436		1122.85	-1.29454
1123.33	0.76248		1123.33	-0.16332		1123.33	-1.29325
1123.81	0.76286		1123.81	-0.16231		1123.81	-1.29203
1124.3	0.76322		1124.3	-0.16132		1124.3	-1.29087
1124.78	0.76358		1124.78	-0.16037		1124.78	-1.28979
1125.26	0.76391		1125.26	-0.15946		1125.26	-1.2888
1125.74	0.76419		1125.74	-0.15858		1125.74	-1.28792
1126.22	0.7644		1126.22	-0.15773		1126.22	-1.28716
1126.71	0.76455		1126.71	-0.15687		1126.71	-1.28651
1127.19	0.76466		1127.19	-0.15598		1127.19	-1.28595
1127.67	0.76473		1127.67	-0.15502		1127.67	-1.28546
1128.15	0.76476		1128.15	-0.15397		1128.15	-1.28505
1128.63	0.76474		1128.63	-0.1528		1128.63	-1.28469
1129.12	0.76462		1129.12	-0.15146		1129.12	-1.28439
1129.6	0.76436		1129.6	-0.14992		1129.6	-1.28414
1130.08	0.76396		1130.08	-0.14813		1130.08	-1.2839
1130.56	0.7634		1130.56	-0.14604		1130.56	-1.28362
1131.05	0.76269		1131.05	-0.14361		1131.05	-1.28325
1131.53	0.76185		1131.53	-0.14082		1131.53	-1.28274
1132.01	0.76085		1132.01	-0.13764		1132.01	-1.28205
1132.49	0.75965		1132.49	-0.13409		1132.49	-1.28118
1132.97	0.75819		1132.97	-0.13016		1132.97	-1.28014
1133.46	0.75641		1133.46	-0.12588		1133.46	-1.27895
1133.94	0.75427		1133.94	-0.12128		1133.94	-1.27765
1134.42	0.75177		1134.42	-0.1164		1134.42	-1.2763
1134.9	0.74892		1134.9	-0.11132		1134.9	-1.27495
1135.38	0.74574		1135.38	-0.10612		1135.38	-1.27368
1135.87	0.74222		1135.87	-0.1009		1135.87	-1.27258
1136.35	0.73837		1136.35	-0.09576		1136.35	-1.27176
1136.83	0.73415		1136.83	-0.09077		1136.83	-1.27132
1137.31	0.72958		1137.31	-0.086		1137.31	-1.27134
1137.8	0.72469		1137.8	-0.08149		1137.8	-1.27186
1138.28	0.71959		1138.28	-0.07726		1138.28	-1.27289
1138.76	0.71444		1138.76	-0.07334		1138.76	-1.2744
1139.24	0.70942		1139.24	-0.06975		1139.24	-1.27633
1139.72	0.70473		1139.72	-0.06648		1139.72	-1.27862
1140.21	0.70057		1140.21	-0.06353		1140.21	-1.28116
1140.69	0.69714		1140.69	-0.06088		1140.69	-1.28384
1141.17	0.69463		1141.17	-0.0585		1141.17	-1.28652
1141.65	0.69327		1141.65	-0.05636		1141.65	-1.28904
1142.13	0.69327		1142.13	-0.05445		1142.13	-1.29122
1142.62	0.69486		1142.62	-0.05276		1142.62	-1.29285
1143.1	0.6982		1143.1	-0.05126		1143.1	-1.29375
1143.58	0.70336		1143.58	-0.04995		1143.58	-1.2938
1144.06	0.71034		1144.06	-0.0488		1144.06	-1.29288
1144.55	0.71905		1144.55	-0.0478		1144.55	-1.29097
1145.03	0.72937		1145.03	-0.04691		1145.03	-1.28805
1145.51	0.74113		1145.51	-0.04613		1145.51	-1.28413
1145.99	0.75419		1145.99	-0.04546		1145.99	-1.27925
1146.47	0.76836		1146.47	-0.04491		1146.47	-1.27347
1146.96	0.78345		1146.96	-0.0445		1146.96	-1.26687
1147.44	0.79925		1147.44	-0.04421		1147.44	-1.25956
1147.92	0.81553		1147.92	-0.04405		1147.92	-1.25165
1148.4	0.83207		1148.4	-0.04398		1148.4	-1.24329
1148.88	0.84866		1148.88	-0.04397		1148.88	-1.23458
1149.37	0.86513		1149.37	-0.04401		1149.37	-1.22563
1149.85	0.88133		1149.85	-0.0441		1149.85	-1.21654
1150.33	0.89711		1150.33	-0.04422		1150.33	-1.20742
1150.81	0.91233		1150.81	-0.04439		1150.81	-1.19837
1151.3	0.92686		1151.3	-0.04461		1151.3	-1.18949
1151.78	0.94058		1151.78	-0.04489		1151.78	-1.1809
1152.26	0.95338		1152.26	-0.04521		1152.26	-1.17268
1152.74	0.96518		1152.74	-0.04555		1152.74	-1.1649
1153.22	0.97595		1153.22	-0.04593		1153.22	-1.1576
1153.7	0.98566		1153.7	-0.04632		1153.7	-1.15082
1154.19	0.99431		1154.19	-0.04675		1154.19	-1.14457
1154.67	1.00194		1154.67	-0.04722		1154.67	-1.13887
1155.15	1.0086		1155.15	-0.04772		1155.15	-1.1337
1155.63	1.01435		1155.63	-0.04826		1155.63	-1.12905
1156.12	1.01928		1156.12	-0.04881		1156.12	-1.1249
1156.6	1.02347		1156.6	-0.04938		1156.6	-1.12123
1157.08	1.02696		1157.08	-0.04994		1157.08	-1.11802
1157.56	1.02983		1157.56	-0.05053		1157.56	-1.11524
1158.04	1.03212		1158.04	-0.05115		1158.04	-1.11287
1158.53	1.03389		1158.53	-0.05181		1158.53	-1.11088
1159.01	1.03521		1159.01	-0.05254		1159.01	-1.10924
1159.49	1.03615		1159.49	-0.05332		1159.49	-1.10791
1159.97	1.03677		1159.97	-0.05415		1159.97	-1.10683
1160.45	1.03714		1160.45	-0.05502		1160.45	-1.10597
1160.94	1.03729		1160.94	-0.05592		1160.94	-1.10529
1161.42	1.03726		1161.42	-0.05683		1161.42	-1.10477
1161.9	1.03707		1161.9	-0.05776		1161.9	-1.10437
1162.38	1.03676		1162.38	-0.05871		1162.38	-1.10409
1162.87	1.03635		1162.87	-0.05967		1162.87	-1.10388
1163.35	1.03588		1163.35	-0.06065		1163.35	-1.10374
1163.83	1.03538		1163.83	-0.06164		1163.83	-1.10365
1164.31	1.03485		1164.31	-0.06264		1164.31	-1.1036
1164.79	1.03427		1164.79	-0.06365		1164.79	-1.10359
1165.28	1.03362		1165.28	-0.06468		1165.28	-1.10363
1165.76	1.03291		1165.76	-0.06574		1165.76	-1.10374
1166.24	1.03211		1166.24	-0.06684		1166.24	-1.10392
1166.72	1.03127		1166.72	-0.06798		1166.72	-1.10415
1167.2	1.03041		1167.2	-0.06916		1167.2	-1.10443
1167.69	1.02955		1167.69	-0.07035		1167.69	-1.10474
1168.17	1.02872		1168.17	-0.07155		1168.17	-1.10506
1168.65	1.02792		1168.65	-0.07276		1168.65	-1.1054
1169.13	1.02713		1169.13	-0.07398		1169.13	-1.10577
1169.62	1.02635		1169.62	-0.07523		1169.62	-1.10617
1170.1	1.02557		1170.1	-0.07651		1170.1	-1.10659
1170.58	1.0248		1170.58	-0.07781		1170.58	-1.10704
1171.06	1.02405		1171.06	-0.07915		1171.06	-1.10748
1171.54	1.02333		1171.54	-0.08051		1171.54	-1.10791
1172.03	1.02265		1172.03	-0.08187		1172.03	-1.10832
1172.51	1.02199		1172.51	-0.08324		1172.51	-1.10871
1172.99	1.02135		1172.99	-0.0846		1172.99	-1.10912
1173.47	1.02073		1173.47	-0.08597		1173.47	-1.10955
1173.95	1.02011		1173.95	-0.08736		1173.95	-1.11002
1174.44	1.01952		1174.44	-0.08875		1174.44	-1.11054
1174.92	1.01894		1174.92	-0.09015		1174.92	-1.11111
1175.4	1.01839		1175.4	-0.09155		1175.4	-1.11171
1175.88	1.01784		1175.88	-0.09292		1175.88	-1.11233
1176.37	1.01728		1176.37	-0.09427		1176.37	-1.11297
1176.85	1.0167		1176.85	-0.09559		1176.85	-1.1136
1177.33	1.01608		1177.33	-0.09686		1177.33	-1.11423
1177.81	1.01544		1177.81	-0.09809		1177.81	-1.11485
1178.29	1.0148		1178.29	-0.09926		1178.29	-1.11542
1178.78	1.01419		1178.78	-0.10036		1178.78	-1.11593
1179.26	1.01362		1179.26	-0.10136		1179.26	-1.11637
1179.74	1.01311		1179.74	-0.10225		1179.74	-1.11674
1180.22	1.01263		1180.22	-0.10301		1180.22	-1.11704
1180.7	1.01216		1180.7	-0.10363		1180.7	-1.11729
1181.19	1.01167		1181.19	-0.10414		1181.19	-1.11751
1181.67	1.01115		1181.67	-0.10455		1181.67	-1.11769
1182.15	1.0106		1182.15	-0.10489		1182.15	-1.11785
1182.63	1.01003		1182.63	-0.10518		1182.63	-1.11798
1183.11	1.00944		1183.11	-0.10543		1183.11	-1.11807
1183.6	1.00885		1183.6	-0.10567		1183.6	-1.11812
1184.08	1.00824		1184.08	-0.1059		1184.08	-1.11816
1184.56	1.00761		1184.56	-0.10614		1184.56	-1.1182
1185.04	1.00694		1185.04	-0.10637		1185.04	-1.11827
1185.53	1.00627		1185.53	-0.10662		1185.53	-1.11836
1186.01	1.00559		1186.01	-0.10688		1186.01	-1.11849
1186.49	1.00494		1186.49	-0.10715		1186.49	-1.11864
1186.97	1.00432		1186.97	-0.10743		1186.97	-1.11882
1187.45	1.00373		1187.45	-0.10771		1187.45	-1.11903
1187.94	1.00315		1187.94	-0.10798		1187.94	-1.11925
1188.42	1.00255		1188.42	-0.10823		1188.42	-1.11949
1188.9	1.00193		1188.9	-0.10845		1188.9	-1.11972
1189.38	1.00129		1189.38	-0.10866		1189.38	-1.11995
1189.86	1.00062		1189.86	-0.10884		1189.86	-1.12014
1190.35	0.99995		1190.35	-0.10901		1190.35	-1.12031
1190.83	0.99929		1190.83	-0.10916		1190.83	-1.12044
1191.31	0.99864		1191.31	-0.1093		1191.31	-1.12054
1191.79	0.99799		1191.79	-0.10943		1191.79	-1.12063
1192.28	0.99733		1192.28	-0.10954		1192.28	-1.12072
1192.76	0.99665		1192.76	-0.10965		1192.76	-1.12082
1193.24	0.99593		1193.24	-0.10977		1193.24	-1.12093
1193.72	0.99518		1193.72	-0.10992		1193.72	-1.12105
1194.2	0.99439		1194.2	-0.1101		1194.2	-1.12117
1194.68	0.99358		1194.68	-0.11034		1194.68	-1.12131
1195.17	0.99273		1195.17	-0.11063		1195.17	-1.12145
1195.65	0.99184		1195.65	-0.11099		1195.65	-1.12159
1196.13	0.99093		1196.13	-0.11141		1196.13	-1.12174
1196.61	0.98999		1196.61	-0.11189		1196.61	-1.12189
1197.1	0.98904		1197.1	-0.11246		1197.1	-1.12203
1197.58	0.98812		1197.58	-0.1131		1197.58	-1.12216
1198.06	0.98723		1198.06	-0.11383		1198.06	-1.1223
1198.54	0.98637		1198.54	-0.11465		1198.54	-1.12245
1199.02	0.98553		1199.02	-0.11557		1199.02	-1.12263
1199.51	0.98468		1199.51	-0.11658		1199.51	-1.12285
1199.99	0.98379		1199.99	-0.11769		1199.99	-1.12313
1200.47	0.98287		1200.47	-0.11889		1200.47	-1.12347
1200.95	0.9819		1200.95	-0.12018		1200.95	-1.12387
1201.43	0.98091		1201.43	-0.12158		1201.43	-1.12432
1201.92	0.97992		1201.92	-0.12309		1201.92	-1.12482
1202.4	0.97894		1202.4	-0.1247		1202.4	-1.12535
1202.88	0.97797		1202.88	-0.12642		1202.88	-1.12593
1203.36	0.97701		1203.36	-0.12826		1203.36	-1.12657
1203.85	0.97605		1203.85	-0.1302		1203.85	-1.12725
1204.33	0.97508		1204.33	-0.13225		1204.33	-1.128
1204.81	0.9741		1204.81	-0.1344		1204.81	-1.12881
1205.29	0.97312		1205.29	-0.13666		1205.29	-1.12968
1205.77	0.97214		1205.77	-0.13904		1205.77	-1.13062
1206.26	0.97117		1206.26	-0.14155		1206.26	-1.13163
1206.74	0.97019		1206.74	-0.14418		1206.74	-1.13272
1207.22	0.9692		1207.22	-0.14694		1207.22	-1.1339
1207.7	0.96819		1207.7	-0.14983		1207.7	-1.13517
1208.18	0.96716		1208.18	-0.15286		1208.18	-1.13653
1208.67	0.96611		1208.67	-0.15601		1208.67	-1.13797
1209.15	0.96506		1209.15	-0.15931		1209.15	-1.13947
1209.63	0.964		1209.63	-0.16274		1209.63	-1.14104
1210.11	0.96294		1210.11	-0.16634		1210.11	-1.14267
1210.6	0.96187		1210.6	-0.17009		1210.6	-1.14438
1211.08	0.96079		1211.08	-0.17401		1211.08	-1.14617
1211.56	0.95969		1211.56	-0.17808		1211.56	-1.14807
1212.04	0.95858		1212.04	-0.1823		1212.04	-1.15007
1212.52	0.95746		1212.52	-0.18665		1212.52	-1.15217
1213.01	0.95636		1213.01	-0.19112		1213.01	-1.15436
1213.49	0.95527		1213.49	-0.19571		1213.49	-1.15663
1213.97	0.9542		1213.97	-0.20044		1213.97	-1.15898
1214.45	0.95312		1214.45	-0.2053		1214.45	-1.16144
1214.93	0.952		1214.93	-0.21031		1214.93	-1.164
1215.42	0.95084		1215.42	-0.21544		1215.42	-1.16669
1215.9	0.94962		1215.9	-0.22069		1215.9	-1.16953
1216.38	0.94836		1216.38	-0.22605		1216.38	-1.17251
1216.86	0.94705		1216.86	-0.2315		1216.86	-1.17564
1217.35	0.94573		1217.35	-0.23704		1217.35	-1.17893
1217.83	0.94439		1217.83	-0.24267		1217.83	-1.1824
1218.31	0.94303		1218.31	-0.24838		1218.31	-1.18606
1218.79	0.94164		1218.79	-0.25415		1218.79	-1.18992
1219.27	0.94021		1219.27	-0.25994		1219.27	-1.19397
1219.76	0.93874		1219.76	-0.26571		1219.76	-1.19818
1220.24	0.93724		1220.24	-0.27142		1220.24	-1.20251
1220.72	0.93572		1220.72	-0.27703		1220.72	-1.20691
1221.2	0.93421		1221.2	-0.28253		1221.2	-1.21134
1221.68	0.93269		1221.68	-0.28791		1221.68	-1.21579
1222.17	0.93116		1222.17	-0.29315		1222.17	-1.22023
1222.65	0.9296		1222.65	-0.29823		1222.65	-1.22466
1223.13	0.92798		1223.13	-0.30309		1223.13	-1.22907
1223.61	0.92629		1223.61	-0.30769		1223.61	-1.23345
1224.09	0.92451		1224.09	-0.31198		1224.09	-1.23777
1224.58	0.92264		1224.58	-0.31596		1224.58	-1.24202
1225.06	0.92066		1225.06	-0.31963		1225.06	-1.24616
1225.54	0.91859		1225.54	-0.32302		1225.54	-1.25017
1226.02	0.91643		1226.02	-0.32615		1226.02	-1.25404
1226.51	0.91418		1226.51	-0.32905		1226.51	-1.25774
1226.99	0.91186		1226.99	-0.33171		1226.99	-1.26126
1227.47	0.90947		1227.47	-0.33411		1227.47	-1.26458
1227.95	0.90703		1227.95	-0.33627		1227.95	-1.2677
1228.43	0.90455		1228.43	-0.33818		1228.43	-1.27064
1228.91	0.90203		1228.91	-0.33991		1228.91	-1.27344
1229.4	0.89946		1229.4	-0.34146		1229.4	-1.27614
1229.88	0.89684		1229.88	-0.34288		1229.88	-1.27873
1230.36	0.89417		1230.36	-0.34414		1230.36	-1.28122
1230.84	0.89149		1230.84	-0.34521		1230.84	-1.28353
1231.33	0.88882		1231.33	-0.34603		1231.33	-1.2856
1231.81	0.88622		1231.81	-0.34655		1231.81	-1.28735
1232.29	0.88371		1232.29	-0.34677		1232.29	-1.28873
1232.77	0.88132		1232.77	-0.34672		1232.77	-1.28973
1233.26	0.87905		1233.26	-0.34642		1233.26	-1.29037
1233.74	0.87691		1233.74	-0.34593		1233.74	-1.29066
1234.22	0.87489		1234.22	-0.34527		1234.22	-1.29063
1234.7	0.87302		1234.7	-0.34446		1234.7	-1.29031
1235.18	0.87132		1235.18	-0.34351		1235.18	-1.2897
1235.66	0.86983		1235.66	-0.34243		1235.66	-1.28882
1236.15	0.86856		1236.15	-0.34129		1236.15	-1.28771
1236.63	0.86752		1236.63	-0.34016		1236.63	-1.28644
1237.11	0.86673		1237.11	-0.33913		1237.11	-1.28508
1237.59	0.86617		1237.59	-0.33827		1237.59	-1.28369
1238.08	0.86584		1238.08	-0.33764		1238.08	-1.28234
1238.56	0.86576		1238.56	-0.33724		1238.56	-1.28106
1239.04	0.86593		1239.04	-0.33706		1239.04	-1.27986
1239.52	0.86634		1239.52	-0.33709		1239.52	-1.27874
1240	0.86695		1240	-0.3373		1240	-1.27774
1240.49	0.86769		1240.49	-0.3377		1240.49	-1.27689
1240.97	0.86847		1240.97	-0.33829		1240.97	-1.27623
1241.45	0.86922		1241.45	-0.33907		1241.45	-1.27579
1241.93	0.8699		1241.93	-0.34003		1241.93	-1.27559
1242.41	0.8705		1242.41	-0.34115		1242.41	-1.27562
1242.9	0.87107		1242.9	-0.34241		1242.9	-1.27584
1243.38	0.87165		1243.38	-0.3438		1243.38	-1.27624
1243.86	0.8723		1243.86	-0.34533		1243.86	-1.27679
1244.34	0.87303		1244.34	-0.34702		1244.34	-1.27749
1244.83	0.87383		1244.83	-0.34887		1244.83	-1.27834
1245.31	0.87468		1245.31	-0.3509		1245.31	-1.27935
1245.79	0.87554		1245.79	-0.35306		1245.79	-1.2805
1246.27	0.8764		1246.27	-0.35531		1246.27	-1.28177
1246.75	0.87727		1246.75	-0.35758		1246.75	-1.28312
1247.24	0.87813		1247.24	-0.35982		1247.24	-1.28449
1247.72	0.879		1247.72	-0.36201		1247.72	-1.28587
1248.2	0.87984		1248.2	-0.36416		1248.2	-1.28726
1248.68	0.88062		1248.68	-0.36628		1248.68	-1.28868
1249.16	0.88126		1249.16	-0.36839		1249.16	-1.29017
1249.65	0.88174		1249.65	-0.37046		1249.65	-1.29172
1250.13	0.88203		1250.13	-0.37244		1250.13	-1.29331
1250.61	0.88215		1250.61	-0.3743		1250.61	-1.29492
1251.09	0.88215		1251.09	-0.37598		1251.09	-1.29649
1251.58	0.88207		1251.58	-0.37749		1251.58	-1.298
1252.06	0.88194		1252.06	-0.37885		1252.06	-1.29946
1252.54	0.88178		1252.54	-0.38012		1252.54	-1.3009
1253.02	0.88157		1253.02	-0.38131		1253.02	-1.30235
1253.5	0.88129		1253.5	-0.38246		1253.5	-1.30384
1253.98	0.88092		1253.98	-0.38353		1253.98	-1.30537
1254.47	0.88046		1254.47	-0.38449		1254.47	-1.30695
1254.95	0.87992		1254.95	-0.38532		1254.95	-1.30855
1255.43	0.87932		1255.43	-0.38601		1255.43	-1.31015
1255.91	0.87867		1255.91	-0.3866		1255.91	-1.31178
1256.4	0.87798		1256.4	-0.38711		1256.4	-1.31344
1256.88	0.87721		1256.88	-0.38757		1256.88	-1.31516
1257.36	0.87639		1257.36	-0.38797		1257.36	-1.31692
1257.84	0.8755		1257.84	-0.38827		1257.84	-1.3187
1258.33	0.87456		1258.33	-0.38841		1258.33	-1.32044
1258.81	0.87361		1258.81	-0.38834		1258.81	-1.32208
1259.29	0.87267		1259.29	-0.38804		1259.29	-1.32358
1259.77	0.87175		1259.77	-0.38754		1259.77	-1.3249
1260.25	0.87086		1260.25	-0.38686		1260.25	-1.32605
1260.73	0.86997		1260.73	-0.38604		1260.73	-1.32701
1261.22	0.86908		1261.22	-0.38507		1261.22	-1.32776
1261.7	0.86818		1261.7	-0.38392		1261.7	-1.32825
1262.18	0.86729		1262.18	-0.38252		1262.18	-1.32843
1262.66	0.86644		1262.66	-0.38085		1262.66	-1.32824
1263.15	0.86562		1263.15	-0.3789		1263.15	-1.32768
1263.63	0.86486		1263.63	-0.3767		1263.63	-1.32675
1264.11	0.86413		1264.11	-0.3743		1264.11	-1.32552
1264.59	0.86341		1264.59	-0.37175		1264.59	-1.32403
1265.07	0.86267		1265.07	-0.36906		1265.07	-1.32234
1265.56	0.86191		1265.56	-0.36625		1265.56	-1.32047
1266.04	0.86114		1266.04	-0.36328		1266.04	-1.31841
1266.52	0.86038		1266.52	-0.36016		1266.52	-1.31617
1267	0.85964		1267	-0.35691		1267	-1.31377
1267.48	0.85893		1267.48	-0.35357		1267.48	-1.31124
1267.97	0.85825		1267.97	-0.3502		1267.97	-1.30866
1268.45	0.85757		1268.45	-0.34682		1268.45	-1.30607
1268.93	0.85689		1268.93	-0.34345		1268.93	-1.30353
1269.41	0.85624		1269.41	-0.34007		1269.41	-1.30103
1269.89	0.85564		1269.89	-0.33665		1269.89	-1.29859
1270.38	0.85511		1270.38	-0.33316		1270.38	-1.2962
1270.86	0.85469		1270.86	-0.32963		1270.86	-1.29386
1271.34	0.85436		1271.34	-0.32608		1271.34	-1.29161
1271.82	0.8541		1271.82	-0.32259		1271.82	-1.2895
1272.31	0.85387		1272.31	-0.31918		1272.31	-1.28756
1272.79	0.85362		1272.79	-0.31589		1272.79	-1.28582
1273.27	0.85336		1273.27	-0.31268		1273.27	-1.28424
1273.75	0.85308		1273.75	-0.30952		1273.75	-1.28278
1274.23	0.85282		1274.23	-0.30635		1274.23	-1.28136
1274.72	0.85259		1274.72	-0.30315		1274.72	-1.27994
1275.2	0.85242		1275.2	-0.29993		1275.2	-1.27849
1275.68	0.85229		1275.68	-0.29671		1275.68	-1.277
1276.16	0.85218		1276.16	-0.29351		1276.16	-1.27548
1276.64	0.85207		1276.64	-0.29033		1276.64	-1.27393
1277.13	0.85195		1277.13	-0.28717		1277.13	-1.27234
1277.61	0.85182		1277.61	-0.28401		1277.61	-1.27068
1278.09	0.85168		1278.09	-0.28082		1278.09	-1.26892
1278.57	0.85157		1278.57	-0.27762		1278.57	-1.26705
1279.06	0.85147		1279.06	-0.27443		1279.06	-1.26508
1279.54	0.85138		1279.54	-0.27128		1279.54	-1.26304
1280.02	0.85129		1280.02	-0.26823		1280.02	-1.26097
1280.5	0.85117		1280.5	-0.2653		1280.5	-1.25892
1280.98	0.85105		1280.98	-0.2625		1280.98	-1.2569
1281.47	0.85093		1281.47	-0.25984		1281.47	-1.25491
1281.95	0.85082		1281.95	-0.2573		1281.95	-1.25295
1282.43	0.85073		1282.43	-0.25491		1282.43	-1.25101
1282.91	0.85065		1282.91	-0.2527		1282.91	-1.24913
1283.39	0.85054		1283.39	-0.25072		1283.39	-1.24736
1283.88	0.85037		1283.88	-0.24901		1283.88	-1.24575
1284.36	0.85012		1284.36	-0.24761		1284.36	-1.24434
1284.84	0.84977		1284.84	-0.24652		1284.84	-1.24317
1285.32	0.84934		1285.32	-0.24575		1285.32	-1.24225
1285.81	0.84888		1285.81	-0.24529		1285.81	-1.24156
1286.29	0.8484		1286.29	-0.24517		1286.29	-1.24112
1286.77	0.84792		1286.77	-0.24541		1286.77	-1.24095
1287.25	0.84744		1287.25	-0.24605		1287.25	-1.24109
1287.73	0.84695		1287.73	-0.24715		1287.73	-1.24158
1288.22	0.84642		1288.22	-0.24873		1288.22	-1.24247
1288.7	0.84587		1288.7	-0.25079		1288.7	-1.24374
1289.18	0.8453		1289.18	-0.25328		1289.18	-1.24537
1289.66	0.84474		1289.66	-0.25617		1289.66	-1.24729
1290.14	0.84419		1290.14	-0.25945		1290.14	-1.24948
1290.63	0.84365		1290.63	-0.26311		1290.63	-1.25193
1291.11	0.84307		1291.11	-0.26719		1291.11	-1.25467
1291.59	0.84244		1291.59	-0.27171		1291.59	-1.25774
1292.07	0.84171		1292.07	-0.27668		1292.07	-1.26119
1292.56	0.84086		1292.56	-0.28209		1292.56	-1.26502
1293.04	0.83992		1293.04	-0.28789		1293.04	-1.26922
1293.52	0.83891		1293.52	-0.29406		1293.52	-1.27375
1294	0.83785		1294	-0.30056		1294	-1.27859
1294.48	0.83676		1294.48	-0.30742		1294.48	-1.28373
1294.96	0.83564		1294.96	-0.31467		1294.96	-1.28923
1295.45	0.83449		1295.45	-0.32235		1295.45	-1.29512
1295.93	0.8333		1295.93	-0.33047		1295.93	-1.30144
1296.41	0.83209		1296.41	-0.33899		1296.41	-1.30818
1296.89	0.83088		1296.89	-0.34787		1296.89	-1.31533
1297.38	0.82969		1297.38	-0.35702		1297.38	-1.32283
1297.86	0.82853		1297.86	-0.36642		1297.86	-1.33065
1298.34	0.82738		1298.34	-0.37606		1298.34	-1.3388
1298.82	0.8262		1298.82	-0.38596		1298.82	-1.34733
1299.3	0.82496		1299.3	-0.39613		1299.3	-1.35628
1299.79	0.82364		1299.79	-0.40657		1299.79	-1.36567
1300.27	0.82223		1300.27	-0.41721		1300.27	-1.37549
1300.75	0.82077		1300.75	-0.42795		1300.75	-1.38564
1301.23	0.81927		1301.23	-0.4387		1301.23	-1.39605
1301.71	0.81777		1301.71	-0.44942		1301.71	-1.40664
1302.2	0.81625		1302.2	-0.46009		1302.2	-1.41741
1302.68	0.8147		1302.68	-0.47071		1302.68	-1.42834
1303.16	0.8131		1303.16	-0.48127		1303.16	-1.43944
1303.64	0.81144		1303.64	-0.49169		1303.64	-1.45066
1304.13	0.80974		1304.13	-0.50187		1304.13	-1.46189
1304.61	0.80804		1304.61	-0.51167		1304.61	-1.47301
1305.09	0.80637		1305.09	-0.52099		1305.09	-1.48389
1305.57	0.80476		1305.57	-0.52979		1305.57	-1.49447
1306.05	0.80318		1306.05	-0.53811		1306.05	-1.50479
1306.54	0.8016		1306.54	-0.54602		1306.54	-1.51493
1307.02	0.79998		1307.02	-0.55354		1307.02	-1.52496
1307.5	0.79829		1307.5	-0.56067		1307.5	-1.5349
1307.98	0.79654		1307.98	-0.56733		1307.98	-1.54471
1308.46	0.79476		1308.46	-0.57344		1308.46	-1.55429
1308.95	0.79299		1308.95	-0.57895		1308.95	-1.56354
1309.43	0.79123		1309.43	-0.58389		1309.43	-1.57245
1309.91	0.78949		1309.91	-0.58837		1309.91	-1.58112
1310.39	0.78772		1310.39	-0.59254		1310.39	-1.58967
1310.88	0.7859		1310.88	-0.5965		1310.88	-1.59827
1311.36	0.78401		1311.36	-0.6003		1311.36	-1.60701
1311.84	0.78209		1311.84	-0.60389		1311.84	-1.61591
1312.32	0.78018		1312.32	-0.60723		1312.32	-1.62491
1312.8	0.77834		1312.8	-0.61027		1312.8	-1.63391
1313.29	0.77661		1313.29	-0.61303		1313.29	-1.64284
1313.77	0.77496		1313.77	-0.61558		1313.77	-1.65168
1314.25	0.77335		1314.25	-0.61799		1314.25	-1.66041
1314.73	0.77175		1314.73	-0.62028		1314.73	-1.66902
1315.21	0.77012		1315.21	-0.62236		1315.21	-1.67741
1315.7	0.76848		1315.7	-0.62409		1315.7	-1.68539
1316.18	0.76689		1316.18	-0.62529		1316.18	-1.69275
1316.66	0.76542		1316.66	-0.62582		1316.66	-1.69931
1317.14	0.76409		1317.14	-0.62562		1317.14	-1.70493
1317.62	0.76291		1317.62	-0.62469		1317.62	-1.70955
1318.11	0.76183		1318.11	-0.62307		1318.11	-1.71313
1318.59	0.76081		1318.59	-0.62074		1318.59	-1.71562
1319.07	0.7598		1319.07	-0.61767		1319.07	-1.71686
1319.55	0.75881		1319.55	-0.61375		1319.55	-1.71666
1320.04	0.75786		1320.04	-0.60891		1320.04	-1.71487
1320.52	0.757		1320.52	-0.60315		1320.52	-1.71139
1321	0.75624		1321	-0.59655		1321	-1.7063
1321.48	0.75556		1321.48	-0.58922		1321.48	-1.69973
1321.96	0.75492		1321.96	-0.58124		1321.96	-1.69186
1322.45	0.75431		1322.45	-0.57266		1322.45	-1.6828
1322.93	0.7537		1322.93	-0.56343		1322.93	-1.67259
1323.41	0.75313		1323.41	-0.55348		1323.41	-1.66122
1323.89	0.75265		1323.89	-0.54279		1323.89	-1.64873
1324.38	0.75229		1324.38	-0.53143		1324.38	-1.63525
1324.86	0.75209		1324.86	-0.51954		1324.86	-1.621
1325.34	0.75199		1325.34	-0.50732		1325.34	-1.60627
1325.82	0.75197		1325.82	-0.49495		1325.82	-1.59136
1326.3	0.75197		1326.3	-0.48252		1326.3	-1.57644
1326.79	0.75198		1326.79	-0.47005		1326.79	-1.56162
1327.27	0.75204		1327.27	-0.45752		1327.27	-1.54692
1327.75	0.75219		1327.75	-0.44493		1327.75	-1.53236
1328.23	0.75249		1328.23	-0.43233		1328.23	-1.518
1328.71	0.75296		1328.71	-0.41986		1328.71	-1.50395
1329.2	0.75359		1329.2	-0.40765		1329.2	-1.49037
1329.68	0.75432		1329.68	-0.39582		1329.68	-1.47739
1330.16	0.7551		1330.16	-0.38442		1330.16	-1.46506
1330.64	0.75592		1330.64	-0.37346		1330.64	-1.4534
1331.12	0.75678		1331.12	-0.36288		1331.12	-1.44235
1331.61	0.75773		1331.61	-0.3527		1331.61	-1.43187
1332.09	0.75878		1332.09	-0.34294		1332.09	-1.42195
1332.57	0.75993		1332.57	-0.33366		1332.57	-1.4126
1333.05	0.76114		1333.05	-0.32492		1333.05	-1.40387
1333.54	0.76237		1333.54	-0.31672		1333.54	-1.39574
1334.02	0.76356		1334.02	-0.30905		1334.02	-1.38819
1334.5	0.76471		1334.5	-0.30182		1334.5	-1.38114
1334.98	0.76583		1334.98	-0.29496		1334.98	-1.37449
1335.46	0.76697		1335.46	-0.28842		1335.46	-1.36814
1335.94	0.76818		1335.94	-0.28219		1335.94	-1.36203
1336.43	0.76947		1336.43	-0.27627		1336.43	-1.35613
1336.91	0.77084		1336.91	-0.27065		1336.91	-1.35044
1337.39	0.77231		1337.39	-0.26531		1337.39	-1.34494
1337.87	0.77389		1337.87	-0.26019		1337.87	-1.33963
1338.36	0.77568		1338.36	-0.25525		1338.36	-1.3345
1338.84	0.7778		1338.84	-0.25052		1338.84	-1.32958
1339.32	0.78034		1339.32	-0.24611		1339.32	-1.325
1339.8	0.78331		1339.8	-0.24219		1339.8	-1.32087
1340.28	0.78659		1340.28	-0.2389		1340.28	-1.31731
1340.77	0.78997		1340.77	-0.2363		1340.77	-1.31431
1341.25	0.79324		1341.25	-0.23428		1341.25	-1.31179
1341.73	0.79628		1341.73	-0.23271		1341.73	-1.30963
1342.21	0.79907		1342.21	-0.23142		1342.21	-1.30771
1342.69	0.80165		1342.69	-0.23031		1342.69	-1.30591
1343.18	0.80413		1343.18	-0.22931		1343.18	-1.30417
1343.66	0.8066		1343.66	-0.22841		1343.66	-1.30244
1344.14	0.80912		1344.14	-0.22763		1344.14	-1.30074
1344.62	0.81168		1344.62	-0.227		1344.62	-1.29908
1345.11	0.81423		1345.11	-0.22653		1345.11	-1.29751
1345.59	0.81672		1345.59	-0.2262		1345.59	-1.29608
1346.07	0.81911		1346.07	-0.22599		1346.07	-1.29478
1346.55	0.82139		1346.55	-0.22587		1346.55	-1.2936
1347.03	0.8236		1347.03	-0.22581		1347.03	-1.29253
1347.52	0.82579		1347.52	-0.22581		1347.52	-1.29153
1348	0.82798		1348	-0.2259		1348	-1.29061
1348.48	0.83018		1348.48	-0.22607		1348.48	-1.28977
1348.96	0.83236		1348.96	-0.22633		1348.96	-1.28903
1349.44	0.83445		1349.44	-0.22666		1349.44	-1.28839
1349.93	0.83643		1349.93	-0.22702		1349.93	-1.28782
1350.41	0.83828		1350.41	-0.22737		1350.41	-1.28729
1350.89	0.84003		1350.89	-0.22769		1350.89	-1.28672
1351.37	0.84171		1351.37	-0.22796		1351.37	-1.2861
1351.86	0.84333		1351.86	-0.22817		1351.86	-1.28539
1352.34	0.84489		1352.34	-0.22833		1352.34	-1.28463
1352.82	0.84635		1352.82	-0.22844		1352.82	-1.28382
1353.3	0.84771		1353.3	-0.22847		1353.3	-1.28301
1353.78	0.84894		1353.78	-0.22842		1353.78	-1.28221
1354.27	0.85006		1354.27	-0.22829		1354.27	-1.28141
1354.75	0.85112		1354.75	-0.2281		1354.75	-1.28062
1355.23	0.85215		1355.23	-0.22789		1355.23	-1.27982
1355.71	0.85318		1355.71	-0.22768		1355.71	-1.27901
1356.19	0.8542		1356.19	-0.22751		1356.19	-1.2782
1356.68	0.85516		1356.68	-0.22735		1356.68	-1.27739
1357.16	0.856		1357.16	-0.2272		1357.16	-1.27661
1357.64	0.85669		1357.64	-0.22702		1357.64	-1.27585
1358.12	0.8572		1358.12	-0.2268		1358.12	-1.27512
1358.61	0.85756		1358.61	-0.22654		1358.61	-1.27439
1359.09	0.85779		1359.09	-0.22627		1359.09	-1.27365
1359.57	0.85793		1359.57	-0.226		1359.57	-1.27289
1360.05	0.85802		1360.05	-0.22571		1360.05	-1.27208
1360.53	0.85807		1360.53	-0.22539		1360.53	-1.2712
1361.02	0.8581		1361.02	-0.225		1361.02	-1.27021
1361.5	0.85814		1361.5	-0.22451		1361.5	-1.26911
1361.98	0.85823		1361.98	-0.22395		1361.98	-1.26796
1362.46	0.85841		1362.46	-0.22341		1362.46	-1.26686
1362.94	0.85871		1362.94	-0.22303		1362.94	-1.26589
1363.43	0.85909		1363.43	-0.22285		1363.43	-1.26508
1363.91	0.85948		1363.91	-0.22285		1363.91	-1.26437
1364.39	0.8598		1364.39	-0.22296		1364.39	-1.26368
1364.87	0.85995		1364.87	-0.22307		1364.87	-1.26298
1365.35	0.85987		1365.35	-0.22313		1365.35	-1.26224
1365.84	0.85956		1365.84	-0.22312		1365.84	-1.2615
1366.32	0.85906		1366.32	-0.22305		1366.32	-1.26077
1366.8	0.85842		1366.8	-0.22296		1366.8	-1.26007
1367.28	0.8577		1367.28	-0.22288		1367.28	-1.25942
1367.77	0.85693		1367.77	-0.22285		1367.77	-1.25887
1368.25	0.8561		1368.25	-0.22289		1368.25	-1.25846
1368.73	0.8552		1368.73	-0.22298		1368.73	-1.25821
1369.21	0.8542		1369.21	-0.22312		1369.21	-1.25812
1369.69	0.85312		1369.69	-0.22331		1369.69	-1.25814
1370.18	0.85199		1370.18	-0.22353		1370.18	-1.25821
1370.66	0.85086		1370.66	-0.2238		1370.66	-1.25829
1371.14	0.84979		1371.14	-0.22412		1371.14	-1.25832
1371.62	0.84881		1371.62	-0.22447		1371.62	-1.25828
1372.1	0.84792		1372.1	-0.22479		1372.1	-1.25814
1372.59	0.84715		1372.59	-0.22503		1372.59	-1.25789
1373.07	0.84653		1373.07	-0.22514		1373.07	-1.25755
1373.55	0.84613		1373.55	-0.22518		1373.55	-1.2572
1374.03	0.84601		1374.03	-0.22528		1374.03	-1.25699
1374.52	0.84619		1374.52	-0.2256		1374.52	-1.25705
1375	0.84665		1375	-0.22625		1375	-1.25737
1375.48	0.84731		1375.48	-0.22719		1375.48	-1.25786
1375.96	0.84806		1375.96	-0.22832		1375.96	-1.25838
1376.44	0.84885		1376.44	-0.22954		1376.44	-1.25886
1376.92	0.84968		1376.92	-0.23079		1376.92	-1.25927
1377.41	0.85063		1377.41	-0.23208		1377.41	-1.25961
1377.89	0.85182		1377.89	-0.23347		1377.89	-1.2599
1378.37	0.85334		1378.37	-0.23503		1378.37	-1.26017
1378.85	0.85525		1378.85	-0.23682		1378.85	-1.26041
1379.34	0.8575		1379.34	-0.23885		1379.34	-1.26065
1379.82	0.85996		1379.82	-0.24109		1379.82	-1.26091
1380.3	0.86251		1380.3	-0.24351		1380.3	-1.2612
1380.78	0.86506		1380.78	-0.24607		1380.78	-1.26156
1381.26	0.86759		1381.26	-0.24879		1381.26	-1.262
1381.75	0.87013		1381.75	-0.25173		1381.75	-1.26254
1382.23	0.87268		1382.23	-0.2549		1382.23	-1.26319
1382.71	0.87525		1382.71	-0.25832		1382.71	-1.26395
1383.19	0.87775		1383.19	-0.26193		1383.19	-1.26482
1383.67	0.88009		1383.67	-0.26567		1383.67	-1.26579
1384.16	0.88216		1384.16	-0.26949		1384.16	-1.26692
1384.64	0.88391		1384.64	-0.27342		1384.64	-1.26827
1385.12	0.88537		1385.12	-0.2776		1385.12	-1.26997
1385.6	0.88663		1385.6	-0.28224		1385.6	-1.27218
1386.09	0.88781		1386.09	-0.28764		1386.09	-1.2751
1386.57	0.88903		1386.57	-0.29398		1386.57	-1.27889
1387.05	0.8903		1387.05	-0.30129		1387.05	-1.28357
1387.53	0.89156		1387.53	-0.30931		1387.53	-1.28898
1388.01	0.89265		1388.01	-0.31769		1388.01	-1.29484
1388.5	0.89345		1388.5	-0.32609		1388.5	-1.30089
1388.98	0.89388		1388.98	-0.3344		1388.98	-1.30699
1389.46	0.89393		1389.46	-0.34268		1389.46	-1.31322
1389.94	0.89362		1389.94	-0.35103		1389.94	-1.31968
1390.42	0.89301		1390.42	-0.35955		1390.42	-1.32648
1390.91	0.89212		1390.91	-0.36824		1390.91	-1.33365
1391.39	0.89096		1391.39	-0.37707		1391.39	-1.34123
1391.87	0.88952		1391.87	-0.38602		1391.87	-1.34924
1392.35	0.88772		1392.35	-0.39514		1392.35	-1.35782
1392.84	0.88546		1392.84	-0.40457		1392.84	-1.36718
1393.32	0.8826		1393.32	-0.41448		1393.32	-1.37764
1393.8	0.87903		1393.8	-0.42503		1393.8	-1.38945
1394.28	0.87469		1394.28	-0.43613		1394.28	-1.40261
1394.76	0.8697		1394.76	-0.44739		1394.76	-1.41667
1395.25	0.86434		1395.25	-0.45821		1395.25	-1.43077
1395.73	0.85895		1395.73	-0.46799		1395.73	-1.44401
1396.21	0.85378		1396.21	-0.4765		1396.21	-1.45589
1396.69	0.84888		1396.69	-0.48382		1396.69	-1.46642
1397.17	0.84416		1397.17	-0.49025		1397.17	-1.47601
1397.66	0.83948		1397.66	-0.49612		1397.66	-1.48511
1398.14	0.83472		1398.14	-0.50158		1398.14	-1.494
1398.62	0.82984		1398.62	-0.50664		1398.62	-1.50266
1399.1	0.8249		1399.1	-0.51112		1399.1	-1.51077
1399.59	0.82004		1399.59	-0.51483		1399.59	-1.51785
1400.07	0.81542		1400.07	-0.51767		1400.07	-1.5236
1400.55	0.81109		1400.55	-0.5197		1400.55	-1.52797
1401.03	0.80703		1401.03	-0.52106		1401.03	-1.5312
1401.51	0.80316		1401.51	-0.52194		1401.51	-1.53367
1401.99	0.79936		1401.99	-0.52247		1401.99	-1.53572
1402.48	0.79555		1402.48	-0.52271		1402.48	-1.53766
1402.96	0.79166		1402.96	-0.52271		1402.96	-1.53975
1403.44	0.78765		1403.44	-0.52248		1403.44	-1.54221
1403.92	0.78356		1403.92	-0.52209		1403.92	-1.54528
1404.41	0.77945		1404.41	-0.52162		1404.41	-1.54912
1404.89	0.77544		1404.89	-0.52114		1404.89	-1.55373
1405.37	0.77167		1405.37	-0.52067		1405.37	-1.55885
1405.85	0.76825		1405.85	-0.5201		1405.85	-1.56402
1406.33	0.76519		1406.33	-0.51921		1406.33	-1.5687
1406.82	0.76243		1406.82	-0.51775		1406.82	-1.57245
1407.3	0.75986		1407.3	-0.51543		1407.3	-1.57494
1407.78	0.75735		1407.78	-0.51199		1407.78	-1.57591
1408.26	0.75482		1408.26	-0.50711		1408.26	-1.57513
1408.74	0.75224		1408.74	-0.50051		1408.74	-1.57234
1409.23	0.74961		1409.23	-0.49189		1409.23	-1.56724
1409.71	0.74701		1409.71	-0.48102		1409.71	-1.5596
1410.19	0.7445		1410.19	-0.46778		1410.19	-1.54932
1410.67	0.74213		1410.67	-0.45227		1410.67	-1.53653
1411.16	0.73993		1411.16	-0.43481		1411.16	-1.52162
1411.64	0.73788		1411.64	-0.41588		1411.64	-1.5052
1412.12	0.73596		1412.12	-0.39606		1412.12	-1.48792
1412.6	0.73414		1412.6	-0.37586		1412.6	-1.47037
1413.08	0.7324		1413.08	-0.35569		1413.08	-1.45301
1413.57	0.7307		1413.57	-0.33586		1413.57	-1.43612
1414.05	0.72904		1414.05	-0.31655		1414.05	-1.41992
1414.53	0.72738		1414.53	-0.29793		1414.53	-1.40455
1415.01	0.72566		1415.01	-0.28012		1415.01	-1.39017
1415.49	0.72388		1415.49	-0.26318		1415.49	-1.37688
1415.98	0.72205		1415.98	-0.24709		1415.98	-1.3647
1416.46	0.72023		1416.46	-0.23173		1416.46	-1.35357
1416.94	0.71854		1416.94	-0.21681		1416.94	-1.34327
1417.42	0.71715		1417.42	-0.20198		1417.42	-1.33355
1417.9	0.7162		1417.9	-0.18697		1417.9	-1.32424
1418.39	0.71573		1418.39	-0.17193		1418.39	-1.31547
1418.87	0.71563		1418.87	-0.15759		1418.87	-1.30767
1419.35	0.71566		1419.35	-0.145		1419.35	-1.30125
1419.83	0.71568		1419.83	-0.13482		1419.83	-1.29624
1420.32	0.71562		1420.32	-0.12705		1420.32	-1.2923
1420.8	0.71553		1420.8	-0.12117		1420.8	-1.28905
1421.28	0.71545		1421.28	-0.11661		1421.28	-1.28628
1421.76	0.7154		1421.76	-0.11286		1421.76	-1.28391
1422.24	0.71541		1422.24	-0.10959		1422.24	-1.28192
1422.73	0.71553		1422.73	-0.10657		1422.73	-1.28031
1423.21	0.7158		1423.21	-0.10369		1423.21	-1.27905
1423.69	0.71627		1423.69	-0.10095		1423.69	-1.2781
1424.17	0.71693		1424.17	-0.09845		1424.17	-1.2774
1424.65	0.71775		1424.65	-0.09629		1424.65	-1.27682
1425.14	0.71863		1425.14	-0.09452		1425.14	-1.27629
1425.62	0.71947		1425.62	-0.09313		1425.62	-1.27575
1426.1	0.72019		1426.1	-0.09204		1426.1	-1.27524
1426.58	0.72073		1426.58	-0.09117		1426.58	-1.27481
1427.07	0.72113		1427.07	-0.09043		1427.07	-1.2745
1427.55	0.72146		1427.55	-0.08976		1427.55	-1.27428
1428.03	0.72185		1428.03	-0.08909		1428.03	-1.27406
1428.51	0.72247		1428.51	-0.08841		1428.51	-1.27377
1428.99	0.7234		1428.99	-0.08775		1428.99	-1.27338
1429.48	0.72465		1429.48	-0.0872		1429.48	-1.27293
1429.96	0.72609		1429.96	-0.08683		1429.96	-1.27255
1430.44	0.72751		1430.44	-0.08668		1430.44	-1.27231
1430.92	0.72875		1430.92	-0.08671		1430.92	-1.27222
1431.4	0.72972		1431.4	-0.08684		1431.4	-1.27221
1431.89	0.73042		1431.89	-0.08701		1431.89	-1.27219
1432.37	0.73089		1432.37	-0.08717		1432.37	-1.27208
1432.85	0.73119		1432.85	-0.08732		1432.85	-1.27192
1433.33	0.73135		1433.33	-0.0875		1433.33	-1.27179
1433.82	0.73139		1433.82	-0.08773		1433.82	-1.27179
1434.3	0.73134		1434.3	-0.08808		1434.3	-1.272
1434.78	0.7313		1434.78	-0.08857		1434.78	-1.27241
1435.26	0.73148		1435.26	-0.08923		1435.26	-1.27288
1435.74	0.73215		1435.74	-0.09007		1435.74	-1.27319
1436.23	0.73351		1436.23	-0.09108		1436.23	-1.27321
1436.71	0.73552		1436.71	-0.09224		1436.71	-1.27288
1437.19	0.73782		1437.19	-0.09345		1437.19	-1.27228
1437.67	0.73998		1437.67	-0.09456		1437.67	-1.27147
1438.15	0.74175		1438.15	-0.0955		1438.15	-1.27052
1438.64	0.74308		1438.64	-0.09625		1438.64	-1.26955
1439.12	0.74409		1439.12	-0.09688		1439.12	-1.26863
1439.6	0.74495		1439.6	-0.09748		1439.6	-1.26779
1440.08	0.74584		1440.08	-0.09812		1440.08	-1.26701
1440.57	0.74691		1440.57	-0.09884		1440.57	-1.26624
1441.05	0.7482		1441.05	-0.09966		1441.05	-1.26544
1441.53	0.74969		1441.53	-0.10057		1441.53	-1.26459
1442.01	0.75129		1442.01	-0.10156		1442.01	-1.26373
1442.49	0.75291		1442.49	-0.10258		1442.49	-1.2629
1442.97	0.7545		1442.97	-0.10358		1442.97	-1.2621
1443.46	0.75606		1443.46	-0.10456		1443.46	-1.26132
1443.94	0.75764		1443.94	-0.1055		1443.94	-1.26049
1444.42	0.75932		1444.42	-0.10642		1444.42	-1.2596
1444.9	0.76112		1444.9	-0.10733		1444.9	-1.25864
1445.39	0.76309		1445.39	-0.10828		1445.39	-1.25763
1445.87	0.76522		1445.87	-0.1093		1445.87	-1.25662
1446.35	0.76755		1446.35	-0.11041		1446.35	-1.25564
1446.83	0.77012		1446.83	-0.11165		1446.83	-1.25467
1447.31	0.77298		1447.31	-0.11306		1447.31	-1.25372
1447.8	0.77609		1447.8	-0.11464		1447.8	-1.25276
1448.28	0.77931		1448.28	-0.11634		1448.28	-1.25178
1448.76	0.78245		1448.76	-0.11809		1448.76	-1.2508
1449.24	0.78531		1449.24	-0.11982		1449.24	-1.24985
1449.72	0.7878		1449.72	-0.12149		1449.72	-1.24897
1450.21	0.78995		1450.21	-0.12312		1450.21	-1.2482
1450.69	0.79188		1450.69	-0.12474		1450.69	-1.24751
1451.17	0.79377		1451.17	-0.12639		1451.17	-1.24682
1451.65	0.79578		1451.65	-0.1281		1451.65	-1.24603
1452.13	0.79799		1452.13	-0.12984		1452.13	-1.24506
1452.62	0.80035		1452.62	-0.13154		1452.62	-1.24393
1453.1	0.80273		1453.1	-0.13315		1453.1	-1.24273
1453.58	0.80493		1453.58	-0.13463		1453.58	-1.24162
1454.06	0.80685		1454.06	-0.13596		1454.06	-1.24072
1454.55	0.80851		1454.55	-0.13718		1454.55	-1.24004
1455.03	0.81017		1455.03	-0.13836		1455.03	-1.23934
1455.51	0.8124		1455.51	-0.13958		1455.51	-1.23814
1455.99	0.81604		1455.99	-0.14099		1455.99	-1.23584
1456.47	0.82188		1456.47	-0.14293		1456.47	-1.23228
1456.96	0.82974		1456.96	-0.14603		1456.96	-1.2285
1457.44	0.83805		1457.44	-0.15067		1457.44	-1.22633
1457.92	0.84493		1457.92	-0.15636		1457.92	-1.22652
1458.4	0.84987		1458.4	-0.1621		1458.4	-1.22804
1458.88	0.85347		1458.88	-0.16722		1458.88	-1.22959
1459.37	0.85648		1459.37	-0.17164		1459.37	-1.23058
1459.85	0.85932		1459.85	-0.17548		1459.85	-1.23096
1460.33	0.86214		1460.33	-0.17892		1460.33	-1.23094
1460.81	0.86493		1460.81	-0.1821		1460.81	-1.23077
1461.3	0.86769		1461.3	-0.18515		1461.3	-1.23064
1461.78	0.87046		1461.78	-0.18817		1461.78	-1.23062
1462.26	0.87338		1462.26	-0.19129		1462.26	-1.23074
1462.74	0.87667		1462.74	-0.19462		1462.74	-1.23087
1463.22	0.88062		1463.22	-0.19828		1463.22	-1.23086
1463.71	0.88545		1463.71	-0.20239		1463.71	-1.23059
1464.19	0.89111		1464.19	-0.20703		1464.19	-1.2301
1464.67	0.89723		1464.67	-0.21216		1464.67	-1.22961
1465.15	0.9032		1465.15	-0.2176		1465.15	-1.22937
1465.63	0.90853		1465.63	-0.22306		1465.63	-1.22943
1466.12	0.9131		1466.12	-0.22831		1466.12	-1.22966
1466.6	0.91709		1466.6	-0.23323		1466.6	-1.22984
1467.08	0.92075		1467.08	-0.23782		1467.08	-1.22982
1467.56	0.92426		1467.56	-0.24214		1467.56	-1.22961
1468.05	0.92768		1468.05	-0.24624		1468.05	-1.22928
1468.53	0.93098		1468.53	-0.25016		1468.53	-1.22895
1469.01	0.9341		1469.01	-0.25395		1469.01	-1.22872
1469.49	0.93703		1469.49	-0.25767		1469.49	-1.22863
1469.97	0.93988		1469.97	-0.26139		1469.97	-1.22861
1470.46	0.94286		1470.46	-0.26523		1470.46	-1.22843
1470.94	0.94631		1470.94	-0.26931		1470.94	-1.22771
1471.42	0.95061		1471.42	-0.27379		1471.42	-1.22609
1471.9	0.95591		1471.9	-0.27886		1471.9	-1.2235
1472.38	0.96189		1472.38	-0.28459		1472.38	-1.22055
1472.87	0.96776		1472.87	-0.29088		1472.87	-1.2182
1473.35	0.97286		1473.35	-0.29735		1473.35	-1.21706
1473.83	0.97711		1473.83	-0.30365		1473.83	-1.21695
1474.31	0.98092		1474.31	-0.30969		1474.31	-1.21733
1474.8	0.98474		1474.8	-0.3156		1474.8	-1.2178
1475.28	0.98883		1475.28	-0.32152		1475.28	-1.21819
1475.76	0.99325		1475.76	-0.32754		1475.76	-1.21852
1476.24	0.99786		1476.24	-0.33359		1476.24	-1.21881
1476.72	1.00245		1476.72	-0.33953		1476.72	-1.21906
1477.21	1.00686		1477.21	-0.34521		1477.21	-1.21922
1477.69	1.01102		1477.69	-0.35054		1477.69	-1.21921
1478.17	1.01495		1478.17	-0.35554		1478.17	-1.21902
1478.65	1.01871		1478.65	-0.3603		1478.65	-1.21869
1479.13	1.02238		1479.13	-0.36491		1479.13	-1.21831
1479.62	1.02601		1479.62	-0.36951		1479.62	-1.21801
1480.1	1.02962		1480.1	-0.3742		1480.1	-1.21796
1480.58	1.03322		1480.58	-0.37904		1480.58	-1.2183
1481.06	1.03679		1481.06	-0.38404		1481.06	-1.21909
1481.55	1.04032		1481.55	-0.38913		1481.55	-1.22032
1482.03	1.0438		1482.03	-0.39417		1482.03	-1.22181
1482.51	1.04719		1482.51	-0.39899		1482.51	-1.22334
1482.99	1.05047		1482.99	-0.40347		1482.99	-1.22474
1483.47	1.0536		1483.47	-0.40756		1483.47	-1.22598
1483.95	1.05653		1483.95	-0.41129		1483.95	-1.22712
1484.44	1.05928		1484.44	-0.41474		1484.44	-1.22825
1484.92	1.06188		1484.92	-0.41802		1484.92	-1.22948
1485.4	1.06441		1485.4	-0.42119		1485.4	-1.23082
1485.88	1.06695		1485.88	-0.42429		1485.88	-1.23221
1486.37	1.06957		1486.37	-0.42729		1486.37	-1.23353
1486.85	1.07227		1486.85	-0.43008		1486.85	-1.23466
1487.33	1.075		1487.33	-0.43255		1487.33	-1.23552
1487.81	1.07769		1487.81	-0.4346		1487.81	-1.23619
[truncated: 5,211 more rows]

## Sheet: Fig. 2e
AP-17			AP-19			AP-23			AP-25			AP-27			Aramid			PVA
Temperature (℃)	Residual Mass (%)		Temperature (℃)	Residual Mass (%)		Temperature (℃)	Residual Mass (%)		Temperature (℃)	Residual Mass (%)		Temperature (℃)	Residual Mass (%)		Temperature (℃)	Residual Mass (%)		Temperature (℃)	Residual Mass (%)
28.665	100		27.189	100		27.621	100		27.985	100		27.16	100		28.212	100		30.069	100
29.165	99.9442		27.689	99.9562		28.121	99.7683		28.485	99.9604		27.66	99.6891		28.712	100.004		30.569	100.006
29.665	99.9324		28.189	99.958		28.621	99.7865		28.985	99.9571		28.16	99.7046		29.212	100.014		31.069	100.001
30.165	99.8949		28.689	99.9438		29.121	99.7661		29.485	99.9372		28.66	99.6929		29.712	100.016		31.569	99.9989
30.665	99.8803		29.189	99.9264		29.621	99.7474		29.985	99.9226		29.16	99.674		30.212	100.024		32.069	100.002
31.165	99.851		29.689	99.9178		30.121	99.7372		30.485	99.9114		29.66	99.6673		30.712	100.026		32.569	99.9944
31.665	99.825		30.189	99.9007		30.621	99.7181		30.985	99.8898		30.16	99.649		31.212	100.022		33.069	99.998
32.165	99.8063		30.689	99.88		31.121	99.7042		31.485	99.869		30.66	99.6322		31.712	100.021		33.569	99.9936
32.665	99.7809		31.189	99.863		31.621	99.6953		31.985	99.8496		31.16	99.6151		32.212	100.021		34.069	99.9947
33.165	99.7452		31.689	99.846		32.121	99.6844		32.485	99.8262		31.66	99.6006		32.712	100.017		34.569	100.002
33.665	99.7098		32.189	99.822		32.621	99.6681		32.985	99.7994		32.16	99.582		33.212	100.013		35.069	100.007
34.165	99.6795		32.689	99.7926		33.121	99.6517		33.485	99.7738		32.66	99.5595		33.712	100.015		35.569	100.002
34.665	99.6474		33.189	99.7597		33.621	99.6402		33.985	99.7537		33.16	99.5376		34.212	100.017		36.069	99.9958
35.165	99.6162		33.689	99.7357		34.121	99.6292		34.485	99.7344		33.66	99.5171		34.712	100.017		36.569	99.9915
35.665	99.5786		34.189	99.7088		34.621	99.6125		34.985	99.7136		34.16	99.4945		35.212	100.012		37.069	99.9894
36.165	99.5391		34.689	99.6801		35.121	99.5911		35.485	99.6873		34.66	99.4711		35.712	100.006		37.569	99.9882
36.665	99.5032		35.189	99.6482		35.621	99.5612		35.985	99.6592		35.16	99.4401		36.212	100.002		38.069	99.9884
37.165	99.4675		35.689	99.6142		36.121	99.5337		36.485	99.6314		35.66	99.4058		36.712	100.001		38.569	99.9884
37.665	99.4317		36.189	99.5826		36.621	99.5052		36.985	99.6024		36.16	99.3751		37.212	99.9966		39.069	99.9928
38.165	99.3942		36.689	99.5472		37.121	99.4799		37.485	99.5738		36.66	99.3412		37.712	99.9942		39.569	99.9979
38.665	99.357		37.189	99.5145		37.621	99.4549		37.985	99.546		37.16	99.3084		38.212	99.9903		40.069	100.001
39.165	99.3241		37.689	99.48		38.121	99.4261		38.485	99.5153		37.66	99.2771		38.712	99.9873		40.569	100.004
39.665	99.2906		38.189	99.447		38.621	99.4028		38.985	99.4845		38.16	99.2412		39.212	99.9871		41.069	100.006
40.165	99.2532		38.689	99.4138		39.121	99.3781		39.485	99.4571		38.66	99.2107		39.712	99.989		41.569	100.005
40.665	99.2176		39.189	99.3775		39.621	99.3566		39.985	99.4312		39.16	99.1762		40.212	99.9874		42.069	100.004
41.165	99.1792		39.689	99.3431		40.121	99.3303		40.485	99.4031		39.66	99.1482		40.712	99.9858		42.569	100.002
41.665	99.1335		40.189	99.3076		40.621	99.3034		40.985	99.3719		40.16	99.1186		41.212	99.9821		43.069	99.9989
42.165	99.088		40.689	99.2682		41.121	99.2788		41.485	99.3371		40.66	99.0852		41.712	99.9798		43.569	100
42.665	99.0385		41.189	99.228		41.621	99.2488		41.985	99.3003		41.16	99.0492		42.212	99.9778		44.069	100.001
43.165	98.9917		41.689	99.1839		42.121	99.2177		42.485	99.2623		41.66	99.0101		42.712	99.9739		44.569	99.9989
43.665	98.9403		42.189	99.1403		42.621	99.1855		42.985	99.2237		42.16	98.9696		43.212	99.9687		45.069	99.997
44.165	98.8875		42.689	99.0941		43.121	99.1542		43.485	99.1854		42.66	98.9299		43.712	99.9642		45.569	99.9936
44.665	98.8307		43.189	99.0456		43.621	99.1181		43.985	99.1434		43.16	98.8877		44.212	99.9611		46.069	99.9905
45.165	98.7786		43.689	98.9928		44.121	99.0857		44.485	99.1006		43.66	98.8419		44.712	99.9553		46.569	99.9884
45.665	98.7231		44.189	98.9441		44.621	99.0476		44.985	99.0566		44.16	98.7948		45.212	99.9501		47.069	99.9896
46.165	98.663		44.689	98.8947		45.121	99.009		45.485	99.0121		44.66	98.7466		45.712	99.9456		47.569	99.9894
46.665	98.6077		45.189	98.8377		45.621	98.9667		45.985	98.9649		45.16	98.6913		46.212	99.9401		48.069	99.9894
47.165	98.5526		45.689	98.7822		46.121	98.9274		46.485	98.9183		45.66	98.6387		46.712	99.9333		48.569	99.9894
47.665	98.4954		46.189	98.727		46.621	98.8846		46.985	98.8703		46.16	98.5804		47.212	99.9307		49.069	99.9894
48.165	98.4274		46.689	98.6726		47.121	98.8449		47.485	98.8246		46.66	98.5269		47.712	99.926		49.569	99.9873
48.665	98.3716		47.189	98.6189		47.621	98.8048		47.985	98.7761		47.16	98.4716		48.212	99.9207		50.069	99.9853
49.165	98.3135		47.689	98.5609		48.121	98.7587		48.485	98.7237		47.66	98.4203		48.712	99.9156		50.569	99.9863
49.665	98.2522		48.189	98.4989		48.621	98.7146		48.985	98.6698		48.16	98.3663		49.212	99.9105		51.069	99.9874
50.165	98.188		48.689	98.4418		49.121	98.6722		49.485	98.6188		48.66	98.3112		49.712	99.9047		51.569	99.9884
50.665	98.1293		49.189	98.3819		49.621	98.6251		49.985	98.567		49.16	98.253		50.212	99.8992		52.069	99.9893
51.165	98.0684		49.689	98.3229		50.121	98.5804		50.485	98.5153		49.66	98.1891		50.712	99.8968		52.569	99.9883
51.665	98.0097		50.189	98.2664		50.621	98.5385		50.985	98.4641		50.16	98.1286		51.212	99.8927		53.069	99.9883
52.165	97.9563		50.689	98.2104		51.121	98.4962		51.485	98.4133		50.66	98.0756		51.712	99.8878		53.569	99.9884
52.665	97.8996		51.189	98.1545		51.621	98.4501		51.985	98.3636		51.16	98.0216		52.212	99.8846		54.069	99.9862
53.165	97.8434		51.689	98.1014		52.121	98.4114		52.485	98.3087		51.66	97.9645		52.712	99.8801		54.569	99.9829
53.665	97.7833		52.189	98.0462		52.621	98.3673		52.985	98.2569		52.16	97.9108		53.212	99.8767		55.069	99.984
54.165	97.7235		52.689	97.9919		53.121	98.3245		53.485	98.2057		52.66	97.8504		53.712	99.871		55.569	99.9832
54.665	97.6696		53.189	97.9392		53.621	98.2767		53.985	98.15		53.16	97.793		54.212	99.8656		56.069	99.9798
55.165	97.6129		53.689	97.883		54.121	98.228		54.485	98.0962		53.66	97.7364		54.712	99.8606		56.569	99.9769
55.665	97.5564		54.189	97.8288		54.621	98.1833		54.985	98.0426		54.16	97.6743		55.212	99.8558		57.069	99.9713
56.165	97.5		54.689	97.7732		55.121	98.1401		55.485	97.9935		54.66	97.6175		55.712	99.8495		57.569	99.9664
56.665	97.4431		55.189	97.7246		55.621	98.0939		55.985	97.94		55.16	97.5622		56.212	99.8405		58.069	99.9599
57.165	97.3903		55.689	97.6729		56.121	98.0453		56.485	97.885		55.66	97.5082		56.712	99.8301		58.569	99.9566
57.665	97.3375		56.189	97.6185		56.621	97.9965		56.985	97.8297		56.16	97.4458		57.212	99.8227		59.069	99.9556
58.165	97.28		56.689	97.5676		57.121	97.9446		57.485	97.774		56.66	97.3851		57.712	99.8118		59.569	99.9524
58.665	97.2295		57.189	97.5162		57.621	97.8974		57.985	97.7204		57.16	97.3238		58.212	99.8022		60.069	99.9503
59.165	97.1809		57.689	97.4639		58.121	97.8487		58.485	97.6675		57.66	97.2608		58.712	99.7948		60.569	99.947
59.665	97.1347		58.189	97.4091		58.621	97.8023		58.985	97.6198		58.16	97.2041		59.212	99.7894		61.069	99.9441
60.165	97.0901		58.689	97.3619		59.121	97.7566		59.485	97.5675		58.66	97.1509		59.712	99.7818		61.569	99.9418
60.665	97.0425		59.189	97.316		59.621	97.7067		59.985	97.5168		59.16	97.0952		60.212	99.7743		62.069	99.9407
61.165	96.9986		59.689	97.2698		60.121	97.6597		60.485	97.4636		59.66	97.0387		60.712	99.7637		62.569	99.9355
61.665	96.9506		60.189	97.2224		60.621	97.6083		60.985	97.4131		60.16	96.9781		61.212	99.7556		63.069	99.9306
62.165	96.9082		60.689	97.1776		61.121	97.5623		61.485	97.3642		60.66	96.9174		61.712	99.7481		63.569	99.925
62.665	96.8642		61.189	97.1327		61.621	97.5132		61.985	97.3137		61.16	96.859		62.212	99.7407		64.069	99.9238
63.165	96.8193		61.689	97.0895		62.121	97.4661		62.485	97.2627		61.66	96.8016		62.712	99.7333		64.569	99.9208
63.665	96.7751		62.189	97.0457		62.621	97.4166		62.985	97.2108		62.16	96.7455		63.212	99.7244		65.069	99.9207
64.165	96.7378		62.689	97.0054		63.121	97.3678		63.485	97.1576		62.66	96.687		63.712	99.7151		65.569	99.9248
64.665	96.7019		63.189	96.9678		63.621	97.3204		63.985	97.111		63.16	96.6329		64.212	99.7064		66.069	99.925
65.165	96.6719		63.689	96.9317		64.121	97.2762		64.485	97.0664		63.66	96.5768		64.712	99.7005		66.569	99.9145
65.665	96.6448		64.189	96.8966		64.621	97.2252		64.985	97.0244		64.16	96.5221		65.212	99.6945		67.069	99.9142
66.165	96.6131		64.689	96.8596		65.121	97.1823		65.485	96.9824		64.66	96.466		65.712	99.6911		67.569	99.9114
66.665	96.573		65.189	96.8252		65.621	97.1434		65.985	96.9397		65.16	96.4151		66.212	99.6806		68.069	99.8964
67.165	96.5411		65.689	96.7988		66.121	97.1013		66.485	96.8894		65.66	96.3715		66.712	99.6685		68.569	99.8757
67.665	96.504		66.189	96.7625		66.621	97.0494		66.985	96.846		66.16	96.3208		67.212	99.6603		69.069	99.872
68.165	96.4588		66.689	96.7243		67.121	97.003		67.485	96.8027		66.66	96.2623		67.712	99.6468		69.569	99.8711
68.665	96.4131		67.189	96.6955		67.621	96.9525		67.985	96.7533		67.16	96.2168		68.212	99.6295		70.069	99.864
69.165	96.3877		67.689	96.6643		68.121	96.892		68.485	96.7022		67.66	96.1606		68.712	99.609		70.569	99.8602
69.665	96.3589		68.189	96.6238		68.621	96.8335		68.985	96.6565		68.16	96.1012		69.212	99.599		71.069	99.8509
70.165	96.3299		68.689	96.5821		69.121	96.7897		69.485	96.6206		68.66	96.0352		69.712	99.5836		71.569	99.8478
70.665	96.3057		69.189	96.5556		69.621	96.7445		69.985	96.5815		69.16	95.9874		70.212	99.5684		72.069	99.8429
71.165	96.2732		69.689	96.5301		70.121	96.6959		70.485	96.542		69.66	95.9382		70.712	99.5566		72.569	99.8388
71.665	96.2536		70.189	96.5053		70.621	96.6498		70.985	96.5047		70.16	95.889		71.212	99.541		73.069	99.8345
72.165	96.2325		70.689	96.4869		71.121	96.599		71.485	96.4667		70.66	95.8394		71.712	99.5337		73.569	99.83
72.665	96.2104		71.189	96.4602		71.621	96.5572		71.985	96.4347		71.16	95.7881		72.212	99.5256		74.069	99.8251
73.165	96.1875		71.689	96.4396		72.121	96.5152		72.485	96.4027		71.66	95.7441		72.712	99.5144		74.569	99.8221
73.665	96.1732		72.189	96.4169		72.621	96.4734		72.985	96.3674		72.16	95.7027		73.212	99.504		75.069	99.8146
74.165	96.1556		72.689	96.3946		73.121	96.4306		73.485	96.3343		72.66	95.659		73.712	99.492		75.569	99.8128
74.665	96.1421		73.189	96.3753		73.621	96.3858		73.985	96.2999		73.16	95.6153		74.212	99.4788		76.069	99.803
75.165	96.1276		73.689	96.3593		74.121	96.3397		74.485	96.2657		73.66	95.5694		74.712	99.4661		76.569	99.7935
75.665	96.1167		74.189	96.3418		74.621	96.3003		74.985	96.2374		74.16	95.5254		75.212	99.4512		77.069	99.7861
76.165	96.0998		74.689	96.329		75.121	96.2611		75.485	96.213		74.66	95.4881		75.712	99.4419		77.569	99.7797
76.665	96.0853		75.189	96.3123		75.621	96.2227		75.985	96.1842		75.16	95.449		76.212	99.4238		78.069	99.7682
77.165	96.0707		75.689	96.2998		76.121	96.1763		76.485	96.1529		75.66	95.4135		76.712	99.4091		78.569	99.7586
77.665	96.0621		76.189	96.284		76.621	96.1345		76.985	96.1246		76.16	95.3688		77.212	99.3936		79.069	99.7554
78.165	96.0464		76.689	96.2684		77.121	96.093		77.485	96.097		76.66	95.3281		77.712	99.3837		79.569	99.7425
78.665	96.0356		77.189	96.2534		77.621	96.0589		77.985	96.0725		77.16	95.2913		78.212	99.3706		80.069	99.7342
79.165	96.0295		77.689	96.2429		78.121	96.0187		78.485	96.0463		77.66	95.2577		78.712	99.3617		80.569	99.7292
79.665	96.0113		78.189	96.2309		78.621	95.9822		78.985	96.0273		78.16	95.2191		79.212	99.3488		81.069	99.7291
80.165	96.0016		78.689	96.2207		79.121	95.9479		79.485	96.0004		78.66	95.185		79.712	99.3309		81.569	99.7171
80.665	95.9992		79.189	96.2145		79.621	95.9112		79.985	95.9789		79.16	95.1577		80.212	99.3128		82.069	99.6971
81.165	96.0029		79.689	96.1971		80.121	95.8748		80.485	95.9621		79.66	95.1196		80.712	99.3033		82.569	99.6888
81.665	95.9906		80.189	96.1868		80.621	95.8458		80.985	95.9527		80.16	95.0871		81.212	99.2998		83.069	99.6835
82.165	95.9738		80.689	96.1841		81.121	95.8239		81.485	95.9326		80.66	95.0609		81.712	99.2835		83.569	99.675
82.665	95.969		81.189	96.187		81.621	95.7874		81.985	95.9057		81.16	95.0429		82.212	99.2635		84.069	99.6624
83.165	95.9641		81.689	96.1747		82.121	95.7443		82.485	95.8874		81.66	95.0083		82.712	99.2502		84.569	99.6488
83.665	95.9555		82.189	96.1611		82.621	95.717		82.985	95.8756		82.16	94.9719		83.212	99.234		85.069	99.6392
84.165	95.946		82.689	96.1557		83.121	95.6908		83.485	95.859		82.66	94.9481		83.712	99.2184		85.569	99.6382
84.665	95.9314		83.189	96.1516		83.621	95.6589		83.985	95.8456		83.16	94.9249		84.212	99.2018		86.069	99.6191
85.165	95.9279		83.689	96.1455		84.121	95.6263		84.485	95.8315		83.66	94.9019		84.712	99.1788		86.569	99.6086
85.665	95.9272		84.189	96.1341		84.621	95.5935		84.985	95.8144		84.16	94.8715		85.212	99.1679		87.069	99.6012
86.165	95.9119		84.689	96.1206		85.121	95.5646		85.485	95.8066		84.66	94.8404		85.712	99.153		87.569	99.5949
86.665	95.9036		85.189	96.1162		85.621	95.5455		85.985	95.7859		85.16	94.817		86.212	99.1328		88.069	99.5894
87.165	95.9037		85.689	96.1144		86.121	95.5107		86.485	95.7712		85.66	94.805		86.712	99.1152		88.569	99.5881
87.665	95.9023		86.189	96.1028		86.621	95.4858		86.985	95.7629		86.16	94.7743		87.212	99.104		89.069	99.5709
88.165	95.91		86.689	96.0945		87.121	95.4637		87.485	95.7592		86.66	94.756		87.712	99.0895		89.569	99.5617
88.665	95.9168		87.189	96.0914		87.621	95.4424		87.985	95.7574		87.16	94.7458		88.212	99.0788		90.069	99.5528
89.165	95.9071		87.689	96.0904		88.121	95.4261		88.485	95.7585		87.66	94.734		88.712	99.0688		90.569	99.5387
89.665	95.9073		88.189	96.0955		88.621	95.4145		88.985	95.7494		88.16	94.7277		89.212	99.0504		91.069	99.5239
90.165	95.9046		88.689	96.0997		89.121	95.3914		89.485	95.7395		88.66	94.7249		89.712	99.0384		91.569	99.5188
90.665	95.9037		89.189	96.0884		89.621	95.375		89.985	95.7344		89.16	94.704		90.212	99.0243		92.069	99.5157
91.165	95.8988		89.689	96.0862		90.121	95.3596		90.485	95.7275		89.66	94.6922		90.712	99.0073		92.569	99.4973
91.665	95.9041		90.189	96.0852		90.621	95.3403		90.985	95.7176		90.16	94.6783		91.212	98.988		93.069	99.4819
92.165	95.9147		90.689	96.0831		91.121	95.3124		91.485	95.7142		90.66	94.6628		91.712	98.9767		93.569	99.4637
92.665	95.9012		91.189	96.0758		91.621	95.3028		91.985	95.7161		91.16	94.6472		92.212	98.9657		94.069	99.448
93.165	95.8976		91.689	96.0831		92.121	95.2941		92.485	95.7076		91.66	94.6402		92.712	98.9423		94.569	99.4327
93.665	95.8865		92.189	96.0935		92.621	95.2691		92.985	95.6979		92.16	94.6418		93.212	98.9251		95.069	99.4181
94.165	95.8866		92.689	96.0811		93.121	95.2527		93.485	95.6894		92.66	94.619		93.712	98.9054		95.569	99.4105
94.665	95.8866		93.189	96.0769		93.621	95.2373		93.985	95.6809		93.16	94.6054		94.212	98.8882		96.069	99.4017
95.165	95.8841		93.689	96.0664		94.121	95.2248		94.485	95.6766		93.66	94.5858		94.712	98.8733		96.569	99.3789
95.665	95.8866		94.189	96.0644		94.621	95.2179		94.985	95.6742		94.16	94.5768		95.212	98.8546		97.069	99.367
96.165	95.8914		94.689	96.0632		95.121	95.2064		95.485	95.6707		94.66	94.5674		95.712	98.8438		97.569	99.3494
96.665	95.8819		95.189	96.0603		95.621	95.1988		95.985	95.6727		95.16	94.5596		96.212	98.8293		98.069	99.336
97.165	95.883		95.689	96.0622		96.121	95.1938		96.485	95.6658		95.66	94.5568		96.712	98.8101		98.569	99.3324
97.665	95.8794		96.189	96.0636		96.621	95.1786		96.985	95.6617		96.16	94.5555		97.212	98.7959		99.069	99.3111
98.165	95.8806		96.689	96.0541		97.121	95.1698		97.485	95.6581		96.66	94.5411		97.712	98.7751		99.569	99.2906
98.665	95.8903		97.189	96.056		97.621	95.1564		97.985	95.6531		97.16	94.5388		98.212	98.7597		100.069	99.2867
99.165	95.8757		97.689	96.0499		98.121	95.1458		98.485	95.6581		97.66	94.5303		98.712	98.7506		100.569	99.2715
99.665	95.8757		98.189	96.0507		98.621	95.1485		98.985	95.6521		98.16	94.5254		99.212	98.7282		101.069	99.2585
100.165	95.8842		98.689	96.0592		99.121	95.1345		99.485	95.6435		98.66	94.5287		99.712	98.7142		101.569	99.2425
100.665	95.8793		99.189	96.0468		99.621	95.1214		99.985	95.6471		99.16	94.5121		100.212	98.7038		102.069	99.2282
101.165	95.8806		99.689	96.0444		100.121	95.1245		100.485	95.6453		99.66	94.5054		100.712	98.6852		102.569	99.2103
101.665	95.8733		100.189	96.0507		100.621	95.1178		100.985	95.6426		100.16	94.5092		101.212	98.6695		103.069	99.1848
102.165	95.8756		100.689	96.0467		101.121	95.1128		101.485	95.6376		100.66	94.5034		101.712	98.6495		103.569	99.1486
102.665	95.8795		101.189	96.0475		101.621	95.1013		101.985	95.6361		101.16	94.5005		102.212	98.6376		104.069	99.1523
103.165	95.8705		101.689	96.0415		102.121	95.0974		102.485	95.6386		101.66	94.4928		102.712	98.6226		104.569	99.1443
103.665	95.8586		102.189	96.0465		102.621	95.0965		102.985	95.6352		102.16	94.4938		103.212	98.6029		105.069	99.1197
104.165	95.8829		102.689	96.0498		103.121	95.0869		103.485	95.623		102.66	94.4967		103.712	98.5831		105.569	99.0961
104.665	95.8893		103.189	96.0405		103.621	95.0703		103.985	95.6325		103.16	94.4871		104.212	98.5817		106.069	99.0904
105.165	95.8723		103.689	96.0333		104.121	95.0838		104.485	95.6411		103.66	94.4724		104.712	98.5684		106.569	99.0577
105.665	95.8729		104.189	96.0515		104.621	95.0849		104.985	95.6362		104.16	94.4916		105.212	98.5447		107.069	99.0369
106.165	95.8776		104.689	96.0555		105.121	95.0709		105.485	95.6278		104.66	94.4962		105.712	98.5311		107.569	99.0304
106.665	95.8528		105.189	96.0405		105.621	95.0656		105.985	95.635		105.16	94.4807		106.212	98.5165		108.069	99.0265
107.165	95.8508		105.689	96.0415		106.121	95.0705		106.485	95.6214		105.66	94.4775		106.712	98.4852		108.569	99.0279
107.665	95.8553		106.189	96.0446		106.621	95.0496		106.985	95.6088		106.16	94.4843		107.212	98.4712		109.069	99.0063
108.165	95.8726		106.689	96.0225		107.121	95.0433		107.485	95.6183		106.66	94.4603		107.712	98.4581		109.569	98.9822
108.665	95.8975		107.189	96.0238		107.621	95.0473		107.985	95.6219		107.16	94.4549		108.212	98.4557		110.069	98.9545
109.165	95.8963		107.689	96.0259		108.121	95.0558		108.485	95.639		107.66	94.4616		108.712	98.455		110.569	98.9462
109.665	95.8864		108.189	96.0403		108.621	95.0742		108.985	95.6403		108.16	94.4769		109.212	98.4403		111.069	98.9219
110.165	95.8781		108.689	96.0586		109.121	95.0704		109.485	95.6351		108.66	94.4985		109.712	98.4192		111.569	98.9064
110.665	95.894		109.189	96.0571		109.621	95.0597		109.985	95.6263		109.16	94.4973		110.212	98.4052		112.069	98.873
111.165	95.8832		109.689	96.046		110.121	95.0482		110.485	95.6311		109.66	94.4885		110.712	98.3985		112.569	98.8462
111.665	95.8853		110.189	96.0401		110.621	95.0607		110.985	95.6308		110.16	94.4781		111.212	98.3783		113.069	98.8277
112.165	95.8642		110.689	96.0518		111.121	95.0521		111.485	95.6286		110.66	94.4928		111.712	98.3688		113.569	98.8195
112.665	95.8551		111.189	96.0394		111.621	95.0531		111.985	95.6235		111.16	94.4828		112.212	98.3407		114.069	98.7983
113.165	95.8573		111.689	96.0428		112.121	95.0375		112.485	95.61		111.66	94.4868		112.712	98.3213		114.569	98.7732
113.665	95.8718		112.189	96.0224		112.621	95.028		112.985	95.6086		112.16	94.4665		113.212	98.3085		115.069	98.7501
114.165	95.8687		112.689	96.0145		113.121	95.0271		113.485	95.6151		112.66	94.4569		113.712	98.3035		115.569	98.7352
114.665	95.8614		113.189	96.0156		113.621	95.0348		113.985	95.618		113.16	94.457		114.212	98.2863		116.069	98.7181
115.165	95.8588		113.689	96.0271		114.121	95.0318		114.485	95.6132		113.66	94.4708		114.712	98.2676		116.569	98.7005
115.665	95.8684		114.189	96.0206		114.621	95.0261		114.985	95.6086		114.16	94.4667		115.212	98.2541		117.069	98.6779
116.165	95.871		114.689	96.0134		115.121	95.0251		115.485	95.6117		114.66	94.4608		115.712	98.2488		117.569	98.6619
116.665	95.8709		115.189	96.0113		115.621	95.031		115.985	95.6155		115.16	94.4604		116.212	98.2411		118.069	98.6469
117.165	95.8722		115.689	96.0181		116.121	95.0338		116.485	95.6124		115.66	94.4694		116.712	98.2266		118.569	98.6311
117.665	95.8624		116.189	96.0207		116.621	95.0319		116.985	95.6165		116.16	94.4743		117.212	98.2102		119.069	98.6023
118.165	95.8674		116.689	96.0197		117.121	95.0328		117.485	95.6108		116.66	94.4737		117.712	98.1922		119.569	98.5824
118.665	95.8662		117.189	96.0191		117.621	95.026		117.985	95.6125		117.16	94.4755		118.212	98.1846		120.069	98.5568
119.165	95.8625		117.689	96.0124		118.121	95.029		118.485	95.6148		117.66	94.4695		118.712	98.1722		120.569	98.5297
119.665	95.8636		118.189	96.0154		118.621	95.0289		118.985	95.6118		118.16	94.4751		119.212	98.1625		121.069	98.5077
120.165	95.8577		118.689	96.0156		119.121	95.0251		119.485	95.6125		118.66	94.4779		119.712	98.155		121.569	98.4874
120.665	95.854		119.189	96.0145		119.621	95.0261		119.985	95.609		119.16	94.474		120.212	98.1403		122.069	98.4716
121.165	95.8466		119.689	96.0163		120.121	95.0193		120.485	95.6041		119.66	94.4754		120.712	98.128		122.569	98.4558
121.665	95.8456		120.189	96.0094		120.621	95.0185		120.985	95.6009		120.16	94.4686		121.212	98.1157		123.069	98.4399
122.165	95.8514		120.689	96.0072		121.121	95.0144		121.485	95.5987		120.66	94.465		121.712	98.1035		123.569	98.421
122.665	95.8612		121.189	96.0034		121.621	95.0115		121.985	95.6021		121.16	94.459		122.212	98.0986		124.069	98.3999
123.165	95.8599		121.689	95.9998		122.121	95.0164		122.485	95.6087		121.66	94.457		122.712	98.0956		124.569	98.372
123.665	95.8564		122.189	96.0062		122.621	95.0241		122.985	95.61		122.16	94.4613		123.212	98.0835		125.069	98.3486
124.165	95.8565		122.689	96.0127		123.121	95.0241		123.485	95.6055		122.66	94.4707		123.712	98.0718		125.569	98.3212
124.665	95.854		123.189	96.0104		123.621	95.0222		123.985	95.6041		123.16	94.4706		124.212	98.0582		126.069	98.3025
125.165	95.8514		123.689	96.0093		124.121	95.0203		124.485	95.601		123.66	94.4691		124.712	98.0454		126.569	98.2906
125.665	95.8491		124.189	96.0093		124.621	95.0183		124.985	95.6002		124.16	94.4696		125.212	98.0328		127.069	98.2713
126.165	95.8503		124.689	96.0083		125.121	95.0154		125.485	95.5962		124.66	94.4679		125.712	98.021		127.569	98.2467
126.665	95.8623		125.189	96.0052		125.621	95.0126		125.985	95.5933		125.16	94.4647		126.212	98.0143		128.069	98.2218
127.165	95.8646		125.689	96.0024		126.121	95.0144		126.485	95.6013		125.66	94.4614		126.712	98.0136		128.569	98.1999
127.665	95.86		126.189	96.0042		126.621	95.0243		126.985	95.6032		126.16	94.4649		127.212	98.0027		129.069	98.1784
128.165	95.8574		126.689	96.014		127.121	95.0271		127.485	95.5995		126.66	94.4797		127.712	97.9912		129.569	98.1563
128.665	95.8564		127.189	96.0119		127.621	95.0232		127.985	95.5972		127.16	94.4801		128.212	97.9816		130.069	98.1426
129.165	95.8529		127.689	96.0062		128.121	95.0203		128.485	95.597		127.66	94.4752		128.712	97.9728		130.569	98.1256
129.665	95.8491		128.189	96.0053		128.621	95.0203		128.985	95.5942		128.16	94.4736		129.212	97.9614		131.069	98.1045
130.165	95.8489		128.689	96.0053		129.121	95.0174		129.485	95.5918		128.66	94.4742		129.712	97.9535		131.569	98.0835
130.665	95.8464		129.189	96.002		129.621	95.0164		129.985	95.5918		129.16	94.4691		130.212	97.9458		132.069	98.0643
131.165	95.8478		129.689	96.002		130.121	95.0155		130.485	95.5918		129.66	94.4685		130.712	97.9386		132.569	98.0443
131.665	95.85		130.189	96.0032		130.621	95.0155		130.985	95.5933		130.16	94.469		131.212	97.9301		133.069	98.0284
132.165	95.854		130.689	96.0033		131.121	95.0174		131.485	95.5939		130.66	94.4704		131.712	97.9251		133.569	98.0083
132.665	95.8515		131.189	96.0015		131.621	95.0203		131.985	95.5971		131.16	94.4729		132.212	97.9173		134.069	97.9764
133.165	95.8528		131.689	96.0039		132.121	95.0232		132.485	95.5979		131.66	94.4763		132.712	97.9106		134.569	97.948
133.665	95.8504		132.189	96.0041		132.621	95.0222		132.985	95.5987		132.16	94.4811		133.212	97.9046		135.069	97.9248
134.165	95.8423		132.689	96.0037		133.121	95.0241		133.485	95.5987		132.66	94.4822		133.712	97.8987		135.569	97.9014
134.665	95.8387		133.189	96.0053		133.621	95.0242		133.985	95.594		133.16	94.4847		134.212	97.8891		136.069	97.8771
135.165	95.8387		133.689	96.0047		134.121	95.0193		134.485	95.5917		133.66	94.4858		134.712	97.8804		136.569	97.8623
135.665	95.8361		134.189	95.9977		134.621	95.0164		134.985	95.5933		134.16	94.4782		135.212	97.8756		137.069	97.8487
136.165	95.8328		134.689	95.9969		135.121	95.0174		135.485	95.5925		134.66	94.4746		135.712	97.8653		137.569	97.8275
136.665	95.8452		135.189	95.9978		135.621	95.0135		135.985	95.5887		135.16	94.4776		136.212	97.8578		138.069	97.8011
137.165	95.8526		135.689	95.9917		136.121	95.0097		136.485	95.5949		135.66	94.4745		136.712	97.8574		138.569	97.7747
137.665	95.8476		136.189	95.9896		136.621	95.0193		136.985	95.5999		136.16	94.47		137.212	97.8568		139.069	97.7535
138.165	95.8409		136.689	95.9955		137.121	95.028		137.485	95.601		136.66	94.4818		137.712	97.8471		139.569	97.7333
138.665	95.8384		137.189	96.0037		137.621	95.0261		137.985	95.5964		137.16	94.4913		138.212	97.8382		140.069	97.7111
139.165	95.8368		137.689	95.9977		138.121	95.0193		138.485	95.5964		137.66	94.4893		138.712	97.8306		140.569	97.6847
139.665	95.8357		138.189	95.9933		138.621	95.0193		138.985	95.5933		138.16	94.4855		139.212	97.8259		141.069	97.6699
140.165	95.8348		138.689	95.9905		139.121	95.0193		139.485	95.5932		138.66	94.487		139.712	97.8219		141.569	97.6469
140.665	95.8326		139.189	95.988		139.621	95.0193		139.985	95.5923		139.16	94.4856		140.212	97.8148		142.069	97.6235
141.165	95.839		139.689	95.9875		140.121	95.0184		140.485	95.588		139.66	94.4869		140.712	97.81		142.569	97.597
141.665	95.835		140.189	95.9839		140.621	95.0145		140.985	95.5934		140.16	94.4847		141.212	97.8096		143.069	97.5759
142.165	95.8334		140.689	95.9814		141.121	95.0203		141.485	95.5933		140.66	94.4795		141.712	97.8016		143.569	97.5623
142.665	95.8266		141.189	95.9843		141.621	95.0183		141.985	95.591		141.16	94.4873		142.212	97.7971		144.069	97.5464
143.165	95.8237		141.689	95.9803		142.121	95.0184		142.485	95.5871		141.66	94.4846		142.712	97.7905		144.569	97.5241
143.665	95.8213		142.189	95.9768		142.621	95.0155		142.985	95.5855		142.16	94.4834		143.212	97.7862		145.069	97.505
144.165	95.8243		142.689	95.9718		143.121	95.0135		143.485	95.5864		142.66	94.4772		143.712	97.7834		145.569	97.4839
144.665	95.8275		143.189	95.9709		143.621	95.0137		143.985	95.588		143.16	94.4754		144.212	97.7812		146.069	97.4567
145.165	95.8323		143.689	95.9685		144.121	95.0136		144.485	95.5887		143.66	94.4754		144.712	97.7785		146.569	97.4339
145.665	95.8259		144.189	95.9708		144.621	95.0154		144.985	95.5902		144.16	94.4777		145.212	97.7771		147.069	97.4048
146.165	95.823		144.689	95.9724		145.121	95.0182		145.485	95.5886		144.66	94.479		145.712	97.7697		147.569	97.3974
146.665	95.8176		145.189	95.9736		145.621	95.0128		145.985	95.5832		145.16	94.4835		146.212	97.7632		148.069	97.3915
147.165	95.8116		145.689	95.9668		146.121	95.0099		146.485	95.5817		145.66	94.4785		146.712	97.7556		148.569	97.3698
147.665	95.8338		146.189	95.9625		146.621	95.006		146.985	95.5764		146.16	94.4752		147.212	97.7509		149.069	97.3404
148.165	95.8491		146.689	95.9572		147.121	95.0009		147.485	95.5852		146.66	94.4707		147.712	97.7613		149.569	97.306
148.665	95.842		147.189	95.9535		147.621	95.0188		147.985	95.5996		147.16	94.4656		148.212	97.7639		150.069	97.2931
149.165	95.8272		147.689	95.9736		148.121	95.0329		148.485	95.597		147.66	94.4892		148.712	97.7554		150.569	97.2842
149.665	95.8181		148.189	95.9823		148.621	95.026		148.985	95.5902		148.16	94.503		149.212	97.7443		151.069	97.2742
150.165	95.828		148.689	95.9758		149.121	95.0169		149.485	95.5817		148.66	94.4973		149.712	97.7375		151.569	97.2511
150.665	95.8352		149.189	95.9613		149.621	95.0096		149.985	95.5863		149.16	94.486		150.212	97.7401		152.069	97.2212
151.165	95.842		149.689	95.9532		150.121	95.0174		150.485	95.5926		149.66	94.4791		150.712	97.7433		152.569	97.1956
151.665	95.835		150.189	95.9613		150.621	95.0231		150.985	95.5971		150.16	94.4896		151.212	97.7439		153.069	97.1837
152.165	95.8286		150.689	95.9667		151.121	95.0283		151.485	95.5956		150.66	94.4946		151.712	97.7368		153.569	97.1671
152.665	95.8273		151.189	95.9708		151.621	95.0234		151.985	95.5887		151.16	94.5018		152.212	97.7297		154.069	97.1499
153.165	95.8337		151.689	95.9647		152.121	95.0145		152.485	95.5856		151.66	94.4958		152.712	97.7265		154.569	97.1359
153.665	95.8394		152.189	95.9584		152.621	95.0124		152.985	95.588		152.16	94.487		153.212	97.728		155.069	97.1125
154.165	95.8382		152.689	95.9565		153.121	95.0193		153.485	95.5925		152.66	94.485		153.712	97.7272		155.569	97.0936
154.665	95.8394		153.189	95.9627		153.621	95.0235		153.985	95.5926		153.16	94.4927		154.212	97.7237		156.069	97.0725
155.165	95.8334		153.689	95.9656		154.121	95.0213		154.485	95.591		153.66	94.4995		154.712	97.7241		156.569	97.0477
155.665	95.8308		154.189	95.9628		154.621	95.0222		154.985	95.5917		154.16	94.4995		155.212	97.7202		157.069	97.0167
156.165	95.8339		154.689	95.9636		155.121	95.0203		155.485	95.5872		154.66	94.5019		155.712	97.7185		157.569	96.9905
156.665	95.8263		155.189	95.9571		155.621	95.0194		155.985	95.5887		155.16	94.4996		156.212	97.7191		158.069	96.9762
157.165	95.8136		155.689	95.9523		156.121	95.0193		156.485	95.5879		155.66	94.4995		156.712	97.7124		158.569	96.9644
157.665	95.8104		156.189	95.9554		156.621	95.0158		156.985	95.5779		156.16	94.5034		157.212	97.7046		159.069	96.9545
158.165	95.8165		156.689	95.9456		157.121	95.0048		157.485	95.5749		156.66	94.4975		157.712	97.7008		159.569	96.9381
158.665	95.8221		157.189	95.9323		157.621	95.0039		157.985	95.575		157.16	94.4869		158.212	97.7014		160.069	96.9222
159.165	95.8274		157.689	95.9284		158.121	95.0095		158.485	95.5803		157.66	94.4823		158.712	97.7044		160.569	96.9086
159.665	95.8196		158.189	95.9294		158.621	95.0154		158.985	95.5857		158.16	94.4881		159.212	97.7039		161.069	96.8747
160.165	95.8196		158.689	95.9346		159.121	95.0212		159.485	95.5833		158.66	94.4955		159.712	97.6996		161.569	96.8616
160.665	95.8146		159.189	95.9356		159.621	95.0166		159.985	95.581		159.16	94.5018		160.212	97.6998		162.069	96.8457
161.165	95.8007		159.689	95.9302		160.121	95.0155		160.485	95.5818		159.66	94.4971		160.712	97.6937		162.569	96.8258
161.665	95.81		160.189	95.9294		160.621	95.016		160.985	95.571		160.16	94.4968		161.212	97.6846		163.069	96.798
162.165	95.8082		160.689	95.9216		161.121	95.0039		161.485	95.5719		160.66	94.4946		161.712	97.6899		163.569	96.7778
162.665	95.808		161.189	95.9063		161.621	95.0106		161.985	95.5756		161.16	94.481		162.212	97.6886		164.069	96.7683
163.165	95.8044		161.689	95.9137		162.121	95.0097		162.485	95.5749		161.66	94.4906		162.712	97.6858		164.569	96.746
163.665	95.808		162.189	95.9108		162.621	95.0098		162.985	95.5726		162.16	94.4916		163.212	97.6814		165.069	96.7274
164.165	95.8154		162.689	95.9063		163.121	95.0028		163.485	95.5703		162.66	94.4926		163.712	97.6807		165.569	96.7105
164.665	95.8136		163.189	95.8989		163.621	95.0036		163.985	95.5741		163.16	94.487		164.212	97.6825		166.069	96.6968
165.165	95.8092		163.689	95.8952		164.121	95.0066		164.485	95.5756		163.66	94.4889		164.712	97.6783		166.569	96.6869
165.665	95.8056		164.189	95.8972		164.621	95.0049		164.985	95.5726		164.16	94.4938		165.212	97.6747		167.069	96.6697
166.165	95.8067		164.689	95.8886		165.121	95		165.485	95.5687		164.66	94.4925		165.712	97.6698		167.569	96.6504
166.665	95.8115		165.189	95.8803		165.621	94.9952		165.985	95.5672		165.16	94.4869		166.212	97.6703		168.069	96.6271
167.165	95.8106		165.689	95.8722		166.121	94.9943		166.485	95.5702		165.66	94.4834		166.712	97.6711		168.569	96.6047
167.665	95.8134		166.189	95.8691		166.621	94.9964		166.985	95.571		166.16	94.4834		167.212	97.6711		169.069	96.5894
168.165	95.8104		166.689	95.8665		167.121	94.9971		167.485	95.5726		166.66	94.488		167.712	97.6737		169.569	96.5751
168.665	95.813		167.189	95.8604		167.621	95.0001		167.985	95.5711		167.16	94.4877		168.212	97.669		170.069	96.5612
169.165	95.8152		167.689	95.8595		168.121	94.9972		168.485	95.571		167.66	94.4891		168.712	97.6688		170.569	96.5369
169.665	95.8137		168.189	95.8522		168.621	94.998		168.985	95.5726		168.16	94.4854		169.212	97.669		171.069	96.5156
170.165	95.8164		168.689	95.8479		169.121	95.0001		169.485	95.5718		168.66	94.4879		169.712	97.6676		171.569	96.5008
170.665	95.8134		169.189	95.8437		169.621	95.001		169.985	95.5718		169.16	94.4891		170.212	97.6684		172.069	96.4904
171.165	95.8104		169.689	95.8357		170.121	95.002		170.485	95.5695		169.66	94.488		170.712	97.6661		172.569	96.4763
171.665	95.8127		170.189	95.8294		170.621	95.0001		170.985	95.5664		170.16	94.4891		171.212	97.6639		173.069	96.4593
172.165	95.8163		170.689	95.8202		171.121	94.9982		171.485	95.5664		170.66	94.4857		171.712	97.6634		173.569	96.4456
172.665	95.8152		171.189	95.8123		171.621	94.9991		171.985	95.568		171.16	94.4857		172.212	97.6642		174.069	96.4246
173.165	95.8152		171.689	95.8081		172.121	95.001		172.485	95.5679		171.66	94.4891		172.712	97.663		174.569	96.4035
173.665	95.8182		172.189	95.8068		172.621	95.002		172.985	95.5672		172.16	94.4937		173.212	97.6623		175.069	96.3909
174.165	95.8127		172.689	95.8004		173.121	95.001		173.485	95.5672		172.66	94.4949		173.712	97.6632		175.569	96.379
174.665	95.8104		173.189	95.7936		173.621	95.003		173.985	95.5664		173.16	94.4938		174.212	97.6601		176.069	96.3642
175.165	95.8152		173.689	95.789		174.121	95		174.485	95.5641		173.66	94.4972		174.712	97.6578		176.569	96.3504
175.665	95.8175		174.189	95.7805		174.621	94.9973		174.985	95.5649		174.16	94.4925		175.212	97.66		177.069	96.3376
176.165	95.8154		174.689	95.7721		175.121	95		175.485	95.5657		174.66	94.4901		175.712	97.6601		177.569	96.3232
176.665	95.8117		175.189	95.7661		175.621	95.0029		175.985	95.5649		175.16	94.4941		176.212	97.6602		178.069	96.3051
177.165	95.8082		175.689	95.7614		176.121	95.001		176.485	95.5633		175.66	94.4984		176.712	97.6584		178.569	96.2888
177.665	95.808		176.189	95.7511		176.621	94.9991		176.985	95.5626		176.16	94.4972		177.212	97.6587		179.069	96.2714
178.165	95.8055		176.689	95.7403		177.121	94.9989		177.485	95.5634		176.66	94.4949		177.712	97.6572		179.569	96.2485
178.665	95.8036		177.189	95.7339		177.621	95		177.985	95.5618		177.16	94.4941		178.212	97.655		180.069	96.2287
179.165	95.8055		177.689	95.7246		178.121	94.9962		178.485	95.5579		177.66	94.4949		178.712	97.6542		180.569	96.2111
179.665	95.8056		178.189	95.7128		178.621	94.9942		178.985	95.5564		178.16	94.4915		179.212	97.6534		181.069	96.1959
180.165	95.8062		178.689	95.7028		179.121	94.9944		179.485	95.5549		178.66	94.4903		179.712	97.6526		181.569	96.1882
180.665	95.8038		179.189	95.6956		179.621	94.9904		179.985	95.5548		179.16	94.4915		180.212	97.6519		182.069	96.1768
181.165	95.8031		179.689	95.6845		180.121	94.9887		180.485	95.5518		179.66	94.4915		180.712	97.6506		182.569	96.1684
181.665	95.8062		180.189	95.6755		180.621	94.9855		180.985	95.5502		180.16	94.4923		181.212	97.649		183.069	96.1528
182.165	95.807		180.689	95.6629		181.121	94.9846		181.485	95.5487		180.66	94.4895		181.712	97.6504		183.569	96.1375
182.665	95.8137		181.189	95.6514		181.621	94.9856		181.985	95.5503		181.16	94.488		182.212	97.6495		184.069	96.1217
183.165	95.8079		181.689	95.6422		182.121	94.9874		182.485	95.5519		181.66	94.4915		182.712	97.6526		184.569	96.1063
183.665	95.8055		182.189	95.635		182.621	94.9923		182.985	95.5518		182.16	94.4928		183.212	97.6513		185.069	96.0922
184.165	95.8045		182.689	95.6297		183.121	94.9914		183.485	95.5495		182.66	94.4985		183.712	97.648		185.569	96.0784
184.665	95.7983		183.189	95.6185		183.621	94.9895		183.985	95.5464		183.16	94.4972		184.212	97.6451		186.069	96.0599
185.165	95.7975		183.689	95.6037		184.121	94.9866		184.485	95.5426		183.66	94.4961		184.712	97.6421		186.569	96.0447
185.665	95.7995		184.189	95.5936		184.621	94.9827		184.985	95.5395		184.16	94.4938		185.212	97.6411		187.069	96.0237
186.165	95.7973		184.689	95.5789		185.121	94.9828		185.485	95.5387		184.66	94.4903		185.712	97.6413		187.569	96.0017
186.665	95.7995		185.189	95.5682		185.621	94.9836		185.985	95.5372		185.16	94.489		186.212	97.6416		188.069	95.9875
187.165	95.7971		185.689	95.5602		186.121	94.9826		186.485	95.5357		185.66	94.4926		186.712	97.6418		188.569	95.9747
187.665	95.7948		186.189	95.549		186.621	94.9848		186.985	95.5341		186.16	94.493		187.212	97.6383		189.069	95.9602
188.165	95.7921		186.689	95.5393		187.121	94.9819		187.485	95.5295		186.66	94.4924		187.712	97.6361		189.569	95.9502
188.665	95.7986		187.189	95.5261		187.621	94.9807		187.985	95.5257		187.16	94.4891		188.212	97.6335		190.069	95.9444
189.165	95.7959		187.689	95.5132		188.121	94.9779		188.485	95.5241		187.66	94.4869		188.712	97.6363		190.569	95.9304
189.665	95.7996		188.189	95.4979		188.621	94.9823		188.985	95.5227		188.16	94.4808		189.212	97.6341		191.069	95.9166
190.165	95.8044		188.689	95.4918		189.121	94.9808		189.485	95.5226		188.66	94.4859		189.712	97.6351		191.569	95.8955
190.665	95.7996		189.189	95.4749		189.621	94.9834		189.985	95.5226		189.16	94.4834		190.212	97.6363		192.069	95.8817
191.165	95.792		189.689	95.4635		190.121	94.9847		190.485	95.5211		189.66	94.4856		190.712	97.6331		192.569	95.8694
191.665	95.7836		190.189	95.451		190.621	94.9798		190.985	95.5196		190.16	94.4892		191.212	97.6297		193.069	95.857
192.165	95.7867		190.689	95.4331		191.121	94.9765		191.485	95.5142		190.66	94.4835		191.712	97.6242		193.569	95.8414
192.665	95.7857		191.189	95.4135		191.621	94.9692		191.985	95.5103		191.16	94.4773		192.212	97.626		194.069	95.8298
193.165	95.7876		191.689	95.392		192.121	94.9701		192.485	95.5103		191.66	94.4719		192.712	97.6283		194.569	95.8224
193.665	95.7836		192.189	95.3822		192.621	94.9709		192.985	95.5096		192.16	94.4733		193.212	97.6274		195.069	95.8128
194.165	95.7873		192.689	95.3709		193.121	94.9748		193.485	95.5088		192.66	94.4771		193.712	97.6265		195.569	95.7982
194.665	95.7915		193.189	95.3521		193.621	94.9735		193.985	95.5088		193.16	94.4801		194.212	97.6287		196.069	95.7814
195.165	95.7926		193.689	95.3294		194.121	94.977		194.485	95.5119		193.66	94.4801		194.712	97.6303		196.569	95.77
195.665	95.7885		194.189	95.3162		194.621	94.9799		194.985	95.5119		194.16	94.4822		195.212	97.6311		197.069	95.7578
196.165	95.787		194.689	95.3097		195.121	94.9808		195.485	95.5095		194.66	94.4872		195.712	97.6286		197.569	95.745
196.665	95.7863		195.189	95.2971		195.621	94.9764		195.985	95.5065		195.16	94.4878		196.212	97.6252		198.069	95.7326
197.165	95.7873		195.689	95.2835		196.121	94.974		196.485	95.5042		195.66	94.4832		196.712	97.6237		198.569	95.7219
197.665	95.7875		196.189	95.2683		196.621	94.9731		196.985	95.5019		196.16	94.48		197.212	97.6221		199.069	95.708
198.165	95.7835		196.689	95.2581		197.121	94.974		197.485	95.5003		196.66	94.4785		197.712	97.6214		199.569	95.6942
198.665	95.7813		197.189	95.2441		197.621	94.9741		197.985	95.498		197.16	94.4776		198.212	97.6192		200.069	95.6807
199.165	95.7813		197.689	95.2325		198.121	94.9721		198.485	95.4965		197.66	94.4765		198.712	97.6184		200.569	95.6657
199.665	95.7813		198.189	95.2176		198.621	94.9721		198.985	95.4934		198.16	94.4753		199.212	97.6177		201.069	95.6564
200.165	95.7789		198.689	95.1976		199.121	94.9721		199.485	95.4911		198.66	94.4753		199.712	97.6154		201.569	95.6424
200.665	95.7824		199.189	95.177		199.621	94.9701		199.985	95.4896		199.16	94.4751		200.212	97.6147		202.069	95.6319
201.165	95.7813		199.689	95.1557		200.121	94.9683		200.485	95.4865		199.66	94.4719		200.712	97.6156		202.569	95.6191
201.665	95.7801		200.189	95.1427		200.621	94.9651		200.985	95.485		200.16	94.4696		201.212	97.6147		203.069	95.6096
202.165	95.7801		200.689	95.1308		201.121	94.9661		201.485	95.4819		200.66	94.469		201.712	97.6139		203.569	95.5957
202.665	95.7788		201.189	95.1146		201.621	94.9655		201.985	95.478		201.16	94.4697		202.212	97.6154		204.069	95.5861
203.165	95.7789		201.689	95.0983		202.121	94.9654		202.485	95.4773		201.66	94.4683		202.712	97.6179		204.569	95.5734
203.665	95.7758		202.189	95.0809		202.621	94.9664		202.985	95.4765		202.16	94.4693		203.212	97.6177		205.069	95.5609
204.165	95.7765		202.689	95.0678		203.121	94.9673		203.485	95.4727		202.66	94.4695		203.712	97.6183		205.569	95.5469
204.665	95.7777		203.189	95.0565		203.621	94.9643		203.985	95.4719		203.16	94.4682		204.212	97.6169		206.069	95.5334
205.165	95.7765		203.689	95.0407		204.121	94.9634		204.485	95.4696		203.66	94.4687		204.712	97.6153		206.569	95.5184
205.665	95.7765		204.189	95.0186		204.621	94.9644		204.985	95.4665		204.16	94.4684		205.212	97.6132		207.069	95.5079
206.165	95.7753		204.689	95.0004		205.121	94.9615		205.485	95.4634		204.66	94.4685		205.712	97.6117		207.569	95.4951
206.665	95.7753		205.189	94.982		205.621	94.9616		205.985	95.4619		205.16	94.4674		206.212	97.611		208.069	95.4835
207.165	95.7742		205.689	94.9641		206.121	94.9595		206.485	95.4588		205.66	94.4647		206.712	97.6101		208.569	95.475
207.665	95.7704		206.189	94.951		206.621	94.9597		206.985	95.4558		206.16	94.4638		207.212	97.6079		209.069	95.4667
208.165	95.7704		206.689	94.9362		207.121	94.9566		207.485	95.4527		206.66	94.4627		207.712	97.6072		209.569	95.458
208.665	95.7695		207.189	94.922		207.621	94.9557		207.985	95.4503		207.16	94.4615		208.212	97.6081		210.069	95.451
209.165	95.7673		207.689	94.9047		208.121	94.9536		208.485	95.4481		207.66	94.4581		208.712	97.608		210.569	95.4411
209.665	95.7692		208.189	94.8838		208.621	94.9519		208.985	95.4466		208.16	94.4584		209.212	97.6072		211.069	95.4274
210.165	95.7716		208.689	94.8653		209.121	94.9537		209.485	95.445		208.66	94.4593		209.712	97.6073		211.569	95.4168
210.665	95.7729		209.189	94.8473		209.621	94.9547		209.985	95.4427		209.16	94.4608		210.212	97.608		212.069	95.4035
211.165	95.7727		209.689	94.8298		210.121	94.9557		210.485	95.4412		209.66	94.4609		210.712	97.6065		212.569	95.3903
211.665	95.7701		210.189	94.8164		210.621	94.9557		210.985	95.4374		210.16	94.4615		211.212	97.6052		213.069	95.3806
212.165	95.7644		210.689	94.8016		211.121	94.9557		211.485	95.434		210.66	94.4613		211.712	97.6035		213.569	95.3744
212.665	95.7632		211.189	94.7809		211.621	94.9557		211.985	95.4312		211.16	94.4581		212.212	97.602		214.069	95.3657
213.165	95.763		211.689	94.7612		212.121	94.9547		212.485	95.4288		211.66	94.457		212.712	97.5996		214.569	95.3552
213.665	95.7683		212.189	94.7434		212.621	94.9528		212.985	95.4259		212.16	94.455		213.212	97.5994		215.069	95.3426
214.165	95.7705		212.689	94.7227		213.121	94.9528		213.485	95.4241		212.66	94.4511		213.712	97.6005		215.569	95.3315
214.665	95.7715		213.189	94.7088		213.621	94.9557		213.985	95.425		213.16	94.4502		214.212	97.602		216.069	95.3211
215.165	95.7729		213.689	94.6999		214.121	94.9587		214.485	95.4242		213.66	94.4524		214.712	97.6035		216.569	95.3079
215.665	95.7709		214.189	94.6919		214.621	94.9577		214.985	95.421		214.16	94.4545		215.212	97.6028		217.069	95.2951
216.165	95.7717		214.689	94.6794		215.121	94.9567		215.485	95.4172		214.66	94.4571		215.712	97.5998		217.569	95.2815
216.665	95.7716		215.189	94.6615		215.621	94.9557		215.985	95.4138		215.16	94.4546		216.212	97.5997		218.069	95.2685
217.165	95.7716		215.689	94.6375		216.121	94.9528		216.485	95.4121		215.66	94.4543		216.712	97.5975		218.569	95.2516
217.665	95.7705		216.189	94.6179		216.621	94.9518		216.985	95.4083		216.16	94.4546		217.212	97.596		219.069	95.2371
218.165	95.7658		216.689	94.5962		217.121	94.9489		217.485	95.4046		216.66	94.4546		217.712	97.5954		219.569	95.2249
218.665	95.7573		217.189	94.5816		217.621	94.948		217.985	95.4004		217.16	94.4523		218.212	97.5922		220.069	95.2109
219.165	95.7536		217.689	94.5652		218.121	94.9461		218.485	95.3955		217.66	94.4511		218.712	97.5878		220.569	95.1969
219.665	95.7548		218.189	94.5514		218.621	94.9412		218.985	95.3898		218.16	94.4466		219.212	97.5854		221.069	95.18
220.165	95.7546		218.689	94.535		219.121	94.9374		219.485	95.3868		218.66	94.4405		219.712	97.5863		221.569	95.163
220.665	95.7558		219.189	94.5202		219.621	94.9395		219.985	95.3864		219.16	94.4397		220.212	97.5878		222.069	95.1459
221.165	95.7523		219.689	94.5087		220.121	94.9411		220.485	95.3849		219.66	94.4422		220.712	97.5871		222.569	95.1238
221.665	95.7547		220.189	94.4984		220.621	94.9403		220.985	95.3815		220.16	94.4433		221.212	97.5849		223.069	95.1029
222.165	95.7535		220.689	94.4842		221.121	94.9374		221.485	95.3794		220.66	94.4435		221.712	97.5865		223.569	95.0873
222.665	95.7498		221.189	94.467		221.621	94.9384		221.985	95.377		221.16	94.4396		222.212	97.5849		224.069	95.0776
223.165	95.7451		221.689	94.452		222.121	94.9383		222.485	95.3727		221.66	94.4404		222.712	97.5832		224.569	95.072
223.665	95.7462		222.189	94.4317		222.621	94.9362		222.985	95.3698		222.16	94.44		223.212	97.5812		225.069	95.0622
224.165	95.7487		222.689	94.4096		223.121	94.9344		223.485	95.3652		222.66	94.4385		223.712	97.5811		225.569	95.05
224.665	95.7523		223.189	94.3941		223.621	94.9347		223.985	95.3637		223.16	94.4373		224.212	97.5828		226.069	95.036
225.165	95.751		223.689	94.3811		224.121	94.9372		224.485	95.3637		223.66	94.4398		224.712	97.5849		226.569	95.0184
225.665	95.7475		224.189	94.3724		224.621	94.9413		224.985	95.3614		224.16	94.4453		225.212	97.5841		227.069	94.9964
226.165	95.7388		224.689	94.3624		225.121	94.9412		225.485	95.3582		224.66	94.4489		225.712	97.5819		227.569	94.9783
226.665	95.7329		225.189	94.3509		225.621	94.9392		225.985	95.3507		225.16	94.45		226.212	97.5772		228.069	94.9606
227.165	95.733		225.689	94.3361		226.121	94.9375		226.485	95.3452		225.66	94.4455		226.712	97.5745		228.569	94.9423
227.665	95.7353		226.189	94.3162		226.621	94.9345		226.985	95.3436		226.16	94.4396		227.212	97.5745		229.069	94.9289
228.165	95.7304		226.689	94.2945		227.121	94.9353		227.485	95.3428		226.66	94.4361		227.712	97.5752		229.569	94.9183
228.665	95.7319		227.189	94.2798		227.621	94.9363		227.985	95.3367		227.16	94.4339		228.212	97.5713		230.069	94.904
229.165	95.7329		227.689	94.2653		228.121	94.9339		228.485	95.332		227.66	94.4362		228.712	97.5724		230.569	94.8908
229.665	95.7305		228.189	94.2429		228.621	94.935		228.985	95.3305		228.16	94.4303		229.212	97.5729		231.069	94.8673
230.165	95.7329		228.689	94.227		229.121	94.9363		229.485	95.3282		228.66	94.4305		229.712	97.5715		231.569	94.8473
230.665	95.7269		229.189	94.2163		229.621	94.9364		229.985	95.3251		229.16	94.4294		230.212	97.5715		232.069	94.8267
231.165	95.7185		229.689	94.2033		230.121	94.9364		230.485	95.3212		229.66	94.4256		230.712	97.5693		232.569	94.8072
231.665	95.7149		230.189	94.1933		230.621	94.9364		230.985	95.3143		230.16	94.427		231.212	97.5662		233.069	94.7855
232.165	95.7123		230.689	94.1772		231.121	94.9345		231.485	95.3082		230.66	94.4258		231.712	97.5648		233.569	94.7658
232.665	95.7135		231.189	94.1563		231.621	94.9325		231.985	95.3029		231.16	94.4219		232.212	97.5618		234.069	94.7485
233.165	95.7111		231.689	94.1383		232.121	94.9299		232.485	95.2975		231.66	94.4178		232.712	97.561		234.569	94.7299
233.665	95.71		232.189	94.1265		232.621	94.9306		232.985	95.2929		232.16	94.4142		233.212	97.5587		235.069	94.7114
234.165	95.71		232.689	94.1146		233.121	94.9297		233.485	95.2877		232.66	94.4132		233.712	97.5587		235.569	94.6942
234.665	95.7088		233.189	94.104		233.621	94.9298		233.985	95.2841		233.16	94.4108		234.212	97.5603		236.069	94.6729
235.165	95.7087		233.689	94.0927		234.121	94.9306		234.485	95.2801		233.66	94.411		234.712	97.5597		236.569	94.6502
235.665	95.7066		234.189	94.0851		234.621	94.9309		234.985	95.2775		234.16	94.4109		235.212	97.5597		237.069	94.6278
236.165	95.7027		234.689	94.0742		235.121	94.9306		235.485	95.2737		234.66	94.4116		235.712	97.5578		237.569	94.5998
236.665	95.7037		235.189	94.0623		235.621	94.9297		235.985	95.2678		235.16	94.4121		236.212	97.5572		238.069	94.5778
237.165	95.7024		235.689	94.0488		236.121	94.9278		236.485	95.2635		235.66	94.4105		236.712	97.5559		238.569	94.5552
237.665	95.7002		236.189	94.0336		236.621	94.9266		236.985	95.2598		236.16	94.4097		237.212	97.5543		239.069	94.5355
238.165	95.7039		236.689	94.0178		237.121	94.9276		237.485	95.2522		236.66	94.4096		237.712	97.5536		239.569	94.5092
238.665	95.7039		237.189	93.9961		237.621	94.9275		237.985	95.2492		237.16	94.4084		238.212	97.5536		240.069	94.4756
239.165	95.7027		237.689	93.9767		238.121	94.9316		238.485	95.2435		237.66	94.4068		238.712	97.5521		240.569	94.4377
239.665	95.7003		238.189	93.9619		238.621	94.9335		238.985	95.236		238.16	94.4107		239.212	97.5529		241.069	94.411
240.165	95.6905		238.689	93.9479		239.121	94.9336		239.485	95.23		238.66	94.4085		239.712	97.5492		241.569	94.3823
240.665	95.682		239.189	93.9342		239.621	94.9308		239.985	95.2193		239.16	94.4087		240.212	97.5454		242.069	94.3527
241.165	95.6833		239.689	93.9194		240.121	94.9259		240.485	95.2098		239.66	94.4053		240.712	97.5433		242.569	94.3209
241.665	95.6859		240.189	93.9021		240.621	94.9199		240.985	95.2024		240.16	94.3996		241.212	97.5422		243.069	94.2975
242.165	95.6881		240.689	93.8857		241.121	94.9219		241.485	95.1968		240.66	94.3937		241.712	97.5426		243.569	94.2647
242.665	95.6866		241.189	93.8751		241.621	94.9229		241.985	95.1903		241.16	94.3935		242.212	97.5417		244.069	94.2192
243.165	95.6943		241.689	93.8616		242.121	94.9248		242.485	95.1822		241.66	94.3934		242.712	97.541		244.569	94.1832
243.665	95.6929		242.189	93.845		242.621	94.921		242.985	95.1769		242.16	94.3937		243.212	97.5438		245.069	94.1479
244.165	95.6831		242.689	93.8242		243.121	94.9269		243.485	95.1746		242.66	94.3906		243.712	97.5408		245.569	94.1037
244.665	95.6824		243.189	93.8139		243.621	94.9296		243.985	95.1651		243.16	94.3956		244.212	97.5358		246.069	94.0571
245.165	95.6822		243.689	93.7951		244.121	94.9239		244.485	95.1513		243.66	94.3942		244.712	97.5365		246.569	94.0138
245.665	95.6823		244.189	93.7721		244.621	94.9225		244.985	95.1483		244.16	94.3847		245.212	97.5394		247.069	93.9712
246.165	95.6736		244.689	93.7593		245.121	94.9284		245.485	95.1408		244.66	94.384		245.712	97.5376		247.569	93.9229
246.665	95.6736		245.189	93.7491		245.621	94.9226		245.985	95.1281		245.16	94.3855		246.212	97.5327		248.069	93.8712
247.165	95.6664		245.689	93.7357		246.121	94.9191		246.485	95.1162		245.66	94.3833		246.712	97.5328		248.569	93.8276
247.665	95.6639		246.189	93.7173		246.621	94.92		246.985	95.1085		246.16	94.3773		247.212	97.5294		249.069	93.7798
248.165	95.6615		246.689	93.7028		247.121	94.9165		247.485	95.095		246.66	94.3764		247.712	97.5256		249.569	93.7142
248.665	95.6713		247.189	93.6782		247.621	94.9123		247.985	95.0786		247.16	94.3697		248.212	97.5264		250.069	93.6491
249.165	95.6737		247.689	93.6569		248.121	94.9104		248.485	95.0686		247.66	94.364		248.712	97.5319		250.569	93.5754
249.665	95.659		248.189	93.6351		248.621	94.9181		248.985	95.0577		248.16	94.3606		249.212	97.5326		251.069	93.5203
250.165	95.6494		248.689	93.6293		249.121	94.9209		249.485	95.0397		248.66	94.3665		249.712	97.5226		251.569	93.4528
250.665	95.6408		249.189	93.615		249.621	94.9071		249.985	95.0171		249.16	94.3695		250.212	97.5161		252.069	93.3893
251.165	95.6445		249.689	93.5879		250.121	94.8984		250.485	94.9974		249.66	94.3523		250.712	97.5093		252.569	93.3154
251.665	95.6413		250.189	93.5677		250.621	94.892		250.985	94.985		250.16	94.3406		251.212	97.5104		253.069	93.238
252.165	95.6408		250.689	93.5469		251.121	94.8941		251.485	94.9688		250.66	94.3291		251.712	97.5097		253.569	93.1605
252.665	95.6357		251.189	93.5365		251.621	94.8915		251.985	94.9587		251.16	94.3291		252.212	97.5088		254.069	93.0766
253.165	95.6303		251.689	93.5157		252.121	94.8931		252.485	94.9425		251.66	94.3235		252.712	97.5071		254.569	92.9961
253.665	95.629		252.189	93.497		252.621	94.8903		252.985	94.9287		252.16	94.3219		253.212	97.5051		255.069	92.904
254.165	95.6274		252.689	93.4738		253.121	94.8858		253.485	94.914		252.66	94.3128		253.712	97.5057		255.569	92.8011
254.665	95.6313		253.189	93.4501		253.621	94.8853		253.985	94.8978		253.16	94.3072		254.212	97.5053		256.069	92.6984
255.165	95.624		253.689	93.4291		254.121	94.8864		254.485	94.8854		253.66	94.3021		254.712	97.5081		256.569	92.5999
255.665	95.6145		254.189	93.4086		254.621	94.8892		254.985	94.8684		254.16	94.2988		255.212	97.5028		257.069	92.4928
256.165	95.6058		254.689	93.3918		255.121	94.8836		255.485	94.847		254.66	94.2999		255.712	97.4974		257.569	92.3745
256.665	95.6058		255.189	93.3647		255.621	94.8756		255.985	94.8283		255.16	94.2873		256.212	97.4935		258.069	92.2512
257.165	95.601		255.689	93.3456		256.121	94.8699		256.485	94.8109		255.66	94.2771		256.712	97.4934		258.569	92.1289
257.665	95.596		256.189	93.3233		256.621	94.8718		256.985	94.7918		256.16	94.2677		257.212	97.4894		259.069	91.9976
258.165	95.5913		256.689	93.3024		257.121	94.867		257.485	94.7715		256.66	94.2663		257.712	97.4885		259.569	91.7971
258.665	95.584		257.189	93.2794		257.621	94.8621		257.985	94.7531		257.16	94.2564		258.212	97.4858		260.069	91.6025
259.165	95.577		257.689	93.2609		258.121	94.8622		258.485	94.7317		257.66	94.2496		258.712	97.4844		260.569	91.4909
259.665	95.5699		258.189	93.2412		258.621	94.8594		258.985	94.7116		258.16	94.2427		259.212	97.4814		261.069	91.3635
260.165	95.5663		258.689	93.2213		259.121	94.8555		259.485	94.6895		258.66	94.2344		259.712	97.477		261.569	91.0721
260.665	95.5668		259.189	93.2002		259.621	94.8497		259.985	94.6663		259.16	94.2247		260.212	97.4755		262.069	90.9086
261.165	95.5658		259.689	93.1737		260.121	94.8449		260.485	94.6464		259.66	94.2104		260.712	97.4754		262.569	90.7155
261.665	95.5622		260.189	93.1515		260.621	94.8468		260.985	94.6265		260.16	94.1988		261.212	97.4764		263.069	90.5174
262.165	95.5551		260.689	93.1297		261.121	94.8459		261.485	94.6048		260.66	94.1939		261.712	97.474		263.569	90.3106
262.665	95.5478		261.189	93.112		261.621	94.843		261.985	94.5802		261.16	94.1873		262.212	97.4699		264.069	90.0967
263.165	95.5357		261.689	93.088		262.121	94.8362		262.485	94.5518		261.66	94.1763		262.712	97.4658		264.569	89.8898
263.665	95.5269		262.189	93.0608		262.621	94.8295		262.985	94.5216		262.16	94.1627		263.212	97.4612		265.069	89.6615
264.165	95.5155		262.689	93.0309		263.121	94.8208		263.485	94.4989		262.66	94.1486		263.712	97.4557		265.569	89.4297
264.665	95.514		263.189	93.0013		263.621	94.8111		263.985	94.4703		263.16	94.1302		264.212	97.4505		266.069	89.1946
265.165	95.5062		263.689	92.9703		264.121	94.8024		264.485	94.4449		263.66	94.1142		264.712	97.4509		266.569	88.9548
265.665	95.508		264.189	92.9376		264.621	94.8024		264.985	94.4149		264.16	94.0957		265.212	97.4475		267.069	88.6968
266.165	95.5075		264.689	92.9104		265.121	94.7968		265.485	94.3856		264.66	94.088		265.712	97.4504		267.569	88.4356
266.665	95.5003		265.189	92.8747		265.621	94.7948		265.985	94.3595		265.16	94.0709		266.212	97.451		268.069	88.1598
267.165	95.4966		265.689	92.8484		266.121	94.7918		266.485	94.3304		265.66	94.0616		266.712	97.4479		268.569	87.8578
267.665	95.4889		266.189	92.8224		266.621	94.7852		266.985	94.3007		266.16	94.0489		267.212	97.4441		269.069	87.5595
268.165	95.477		266.689	92.791		267.121	94.7793		267.485	94.2703		266.66	94.0269		267.712	97.4402		269.569	87.2641
268.665	95.4668		267.189	92.7562		267.621	94.7745		267.985	94.2326		267.16	94.0071		268.212	97.4376		270.069	86.953
269.165	95.4515		267.689	92.7198		268.121	94.763		268.485	94.1957		267.66	93.9899		268.712	97.4326		270.569	86.6414
269.665	95.4433		268.189	92.6777		268.621	94.7534		268.985	94.1574		268.16	93.9656		269.212	97.4285		271.069	86.3212
270.165	95.433		268.689	92.6291		269.121	94.7371		269.485	94.1181		268.66	93.9415		269.712	97.4248		271.569	85.9879
270.665	95.4296		269.189	92.576		269.621	94.7263		269.985	94.0785		269.16	93.9135		270.212	97.4216		272.069	85.6455
271.165	95.423		269.689	92.5236		270.121	94.7138		270.485	94.0409		269.66	93.8876		270.712	97.4202		272.569	85.288
271.665	95.417		270.189	92.472		270.621	94.7061		270.985	94.0041		270.16	93.8628		271.212	97.4202		273.069	84.9263
272.165	95.4068		270.689	92.42		271.121	94.6984		271.485	93.9677		270.66	93.8459		271.712	97.4201		273.569	84.56
272.665	95.3914		271.189	92.3689		271.621	94.6916		271.985	93.9262		271.16	93.8267		272.212	97.4162		274.069	84.1781
273.165	95.3771		271.689	92.3127		272.121	94.6809		272.485	93.8772		271.66	93.8117		272.712	97.4104		274.569	83.796
273.665	95.3713		272.189	92.242		272.621	94.6665		272.985	93.8289		272.16	93.7871		273.212	97.4046		275.069	83.4051
274.165	95.3622		272.689	92.167		273.121	94.6492		273.485	93.7844		272.66	93.7578		273.712	97.403		275.569	82.9782
274.665	95.3498		273.189	92.087		273.621	94.6367		273.985	93.7407		273.16	93.7271		274.212	97.4002		276.069	82.5625
275.165	95.3405		273.689	92.0131		274.121	94.6174		274.485	93.6926		273.66	93.7038		274.712	97.3948		276.569	82.1498
275.665	95.3332		274.189	91.9315		274.621	94.5952		274.985	93.6456		274.16	93.6762		275.212	97.3926		277.069	81.7251
276.165	95.3144		274.689	91.8429		275.121	94.5769		275.485	93.5969		274.66	93.6477		275.712	97.3929		277.569	81.2948
276.665	95.3101		275.189	91.7563		275.621	94.5595		275.985	93.5473		275.16	93.6191		276.212	97.3864		278.069	80.8465
277.165	95.2905		275.689	91.6774		276.121	94.5323		276.485	93.4962		275.66	93.5952		276.712	97.3872		278.569	80.4021
277.665	95.2803		276.189	91.5851		276.621	94.5199		276.985	93.4428		276.16	93.5572		277.212	97.3792		279.069	79.942
278.165	95.2631		276.689	91.4986		277.121	94.4957		277.485	93.3908		276.66	93.5348		277.712	97.3761		279.569	79.4677
278.665	95.2521		277.189	91.3982		277.621	94.4746		277.985	93.3387		277.16	93.5012		278.212	97.3704		280.069	79.0055
279.165	95.243		277.689	91.2976		278.121	94.4514		278.485	93.2829		277.66	93.471		278.712	97.3691		280.569	78.5202
279.665	95.2245		278.189	91.1917		278.621	94.4301		278.985	93.2318		278.16	93.4338		279.212	97.3638		281.069	78.0486
280.165	95.2133		278.689	91.0905		279.121	94.4056		279.485	93.1725		278.66	93.4035		279.712	97.3582		281.569	77.5463
280.665	95.194		279.189	90.9817		279.621	94.3752		279.985	93.1184		279.16	93.372		280.212	97.3576		282.069	77.0542
281.165	95.1761		279.689	90.8744		280.121	94.3492		280.485	93.056		279.66	93.3345		280.712	97.3509		282.569	76.5449
281.665	95.1643		280.189	90.7726		280.621	94.317		280.985	92.994		280.16	93.3051		281.212	97.3464		283.069	76.0195
282.165	95.1458		280.689	90.6643		281.121	94.2843		281.485	92.935		280.66	93.2683		281.712	97.3425		283.569	75.5097
282.665	95.1278		281.189	90.5538		281.621	94.2573		281.985	92.8789		281.16	93.2293		282.212	97.3367		284.069	74.9917
283.165	95.1193		281.689	90.4451		282.121	94.2258		282.485	92.8203		281.66	93.1978		282.712	97.3341		284.569	74.4806
283.665	95.1024		282.189	90.3333		282.621	94.1925		282.985	92.7627		282.16	93.1594		283.212	97.3319		285.069	73.9425
284.165	95.0819		282.689	90.2242		283.121	94.1637		283.485	92.707		282.66	93.1241		283.712	97.3272		285.569	73.4107
284.665	95.0538		283.189	90.1175		283.621	94.1315		283.985	92.6527		283.16	93.0912		284.212	97.326		286.069	72.8833
285.165	95.0247		283.689	90.012		284.121	94.1044		284.485	92.595		283.66	93.0552		284.712	97.3216		286.569	72.3183
285.665	95.0064		284.189	89.9068		284.621	94.0699		284.985	92.534		284.16	93.0194		285.212	97.3184		287.069	71.7775
286.165	94.9884		284.689	89.8001		285.121	94.0351		285.485	92.4758		284.66	92.9806		285.712	97.3187		287.569	71.2049
286.665	94.9763		285.189	89.6884		285.621	94.0035		285.985	92.4214		285.16	92.9396		286.212	97.3164		288.069	70.6327
287.165	94.9579		285.689	89.5795		286.121	93.9727		286.485	92.3638		285.66	92.9061		286.712	97.3207		288.569	70.0853
287.665	94.91		286.189	89.4719		286.621	93.9445		286.985	92.3117		286.16	92.8711		287.212	97.3166		289.069	69.5381
288.165	94.8614		286.689	89.3745		287.121	93.9146		287.485	92.2384		286.66	92.8436		287.712	97.2991		289.569	68.9871
288.665	94.846		287.189	89.269		287.621	93.8559		287.985	92.1594		287.16	92.8043		288.212	97.2827		290.069	68.4251
289.165	94.8378		287.689	89.1466		288.121	93.7982		288.485	92.0981		287.66	92.7439		288.712	97.2872		290.569	67.8491
289.665	94.8182		288.189	89.0256		288.621	93.7691		288.985	92.0492		288.16	92.684		289.212	97.2927		291.069	67.298
290.165	94.7854		288.689	88.9351		289.121	93.7413		289.485	91.9897		288.66	92.6562		289.712	97.2931		291.569	66.749
290.665	94.7482		289.189	88.8463		289.621	93.7048		289.985	91.932		289.16	92.6331		290.212	97.2842		292.069	66.1993
291.165	94.7222		289.689	88.7442		290.121	93.6642		290.485	91.8637		289.66	92.6005		290.712	97.278		292.569	65.6458
291.665	94.6911		290.189	88.6339		290.621	93.6198		290.985	91.805		290.16	92.556		291.212	97.276		293.069	65.0931
292.165	94.6636		290.689	88.5295		291.121	93.5851		291.485	91.7447		290.66	92.51		291.712	97.2737		293.569	64.5221
292.665	94.6316		291.189	88.4274		291.621	93.5444		291.985	91.682		291.16	92.4765		292.212	97.2716		294.069	63.9606
293.165	94.6033		291.689	88.3273		292.121	93.5052		292.485	91.6183		291.66	92.4343		292.712	97.2701		294.569	63.4182
293.665	94.5695		292.189	88.2307		292.621	93.4665		292.985	91.558		292.16	92.3958		293.212	97.2677		295.069	62.8701
294.165	94.5327		292.689	88.1262		293.121	93.425		293.485	91.4959		292.66	92.3573		293.712	97.2664		295.569	62.3153
294.665	94.4927		293.189	88.0269		293.621	93.3856		293.985	91.4327		293.16	92.3169		294.212	97.2608		296.069	61.773
295.165	94.4462		293.689	87.926		294.121	93.3412		294.485	91.3619		293.66	92.2812		294.712	97.2572		296.569	61.2275
295.665	94.4034		294.189	87.8247		294.621	93.297		294.985	91.2941		294.16	92.241		295.212	97.25		297.069	60.6983
296.165	94.3624		294.689	87.7211		295.121	93.2496		295.485	91.2258		294.66	92.1982		295.712	97.2448		297.569	60.1459
296.665	94.3228		295.189	87.618		295.621	93.2025		295.985	91.1603		295.16	92.1522		296.212	97.2408		298.069	59.5956
297.165	94.2798		295.689	87.5136		296.121	93.1571		296.485	91.0935		295.66	92.1076		296.712	97.237		298.569	59.0675
297.665	94.2326		296.189	87.4148		296.621	93.1137		296.985	91.0289		296.16	92.0705		297.212	97.237		299.069	58.533
298.165	94.1843		296.689	87.3206		297.121	93.0718		297.485	90.9623		296.66	92.035		297.712	97.2326		299.569	58.0209
298.665	94.1336		297.189	87.2298		297.621	93.0268		297.985	90.892		297.16	92.0005		298.212	97.2272		300.069	57.493
299.165	94.0807		297.689	87.1285		298.121	92.9746		298.485	90.8243		297.66	91.9601		298.712	97.2237		300.569	56.9861
299.665	94.0266		298.189	87.0271		298.621	92.9263		298.985	90.7528		298.16	91.9188		299.212	97.2202		301.069	56.4747
300.165	93.9634		298.689	86.9242		299.121	92.8748		299.485	90.6852		298.66	91.878		299.712	97.2188		301.569	55.9915
300.665	93.9053		299.189	86.8229		299.621	92.8289		299.985	90.6109		299.16	91.8391		300.212	97.2113		302.069	55.5043
301.165	93.8537		299.689	86.7152		300.121	92.7715		300.485	90.5382		299.66	91.8021		300.712	97.207		302.569	55.0111
301.665	93.8006		300.189	86.6111		300.621	92.7177		300.985	90.4678		300.16	91.7531		301.212	97.2084		303.069	54.5307
302.165	93.7396		300.689	86.5056		301.121	92.6658		301.485	90.3972		300.66	91.7109		301.712	97.2093		303.569	54.0481
302.665	93.6705		301.189	86.4106		301.621	92.6176		301.985	90.3254		301.16	91.6775		302.212	97.206		304.069	53.5613
303.165	93.605		301.689	86.3127		302.121	92.5565		302.485	90.2512		301.66	91.6445		302.712	97.2065		304.569	53.0521
303.665	93.5253		302.189	86.2101		302.621	92.4979		302.985	90.1751		302.16	91.6043		303.212	97.2042		305.069	52.6134
304.165	93.4312		302.689	86.1081		303.121	92.4388		303.485	90.097		302.66	91.5649		303.712	97.1953		305.569	52.1768
304.665	93.3538		303.189	86.0079		303.621	92.3695		303.985	90.0049		303.16	91.5242		304.212	97.1775		306.069	51.7522
305.165	93.2826		303.689	85.8931		304.121	92.2881		304.485	89.9179		303.66	91.4749		304.712	97.1748		306.569	51.3177
305.665	93.2079		304.189	85.7682		304.621	92.2221		304.985	89.8431		304.16	91.4087		305.212	97.1794		307.069	50.883
306.165	93.1302		304.689	85.659		305.121	92.1658		305.485	89.7713		304.66	91.3605		305.712	97.1815		307.569	50.4732
306.665	93.0433		305.189	85.5627		305.621	92.111		305.985	89.6945		305.16	91.329		306.212	97.184		308.069	50.0528
307.165	92.9563		305.689	85.4593		306.121	92.0456		306.485	89.6136		305.66	91.2937		306.712	97.1771		308.569	49.6442
307.665	92.8775		306.189	85.3558		306.621	91.9777		306.985	89.5232		306.16	91.2559		307.212	97.1728		309.069	49.2377
308.165	92.7889		306.689	85.2317		307.121	91.9018		307.485	89.445		306.66	91.207		307.712	97.1769		309.569	48.849
308.665	92.6921		307.189	85.1162		307.621	91.8394		307.985	89.3638		307.16	91.1605		308.212	97.1762		310.069	48.4533
309.165	92.5883		307.689	85.009		308.121	91.7648		308.485	89.2789		307.66	91.1292		308.712	97.1718		310.569	48.0733
309.665	92.4961		308.189	84.8959		308.621	91.6827		308.985	89.1898		308.16	91.0879		309.212	97.1674		311.069	47.6847
310.165	92.3928		308.689	84.7776		309.121	91.6004		309.485	89.1013		308.66	91.042		309.712	97.1668		311.569	47.2932
310.665	92.2914		309.189	84.6581		309.621	91.5234		309.985	89.0141		309.16	90.9967		310.212	97.1677		312.069	46.9237
311.165	92.1792		309.689	84.5416		310.121	91.4475		310.485	88.9268		309.66	90.9545		310.712	97.1636		312.569	46.5628
311.665	92.0792		310.189	84.4206		310.621	91.3684		310.985	88.8281		310.16	90.9139		311.212	97.1573		313.069	46.2001
312.165	91.9687		310.689	84.2974		311.121	91.2777		311.485	88.7391		310.66	90.8672		311.712	97.1592		313.569	45.8392
312.665	91.8461		311.189	84.166		311.621	91.1965		311.985	88.6464		311.16	90.8142		312.212	97.1603		314.069	45.4877
313.165	91.7192		311.689	84.0438		312.121	91.1125		312.485	88.5524		311.66	90.7712		312.712	97.1567		314.569	45.1456
313.665	91.601		312.189	83.9206		312.621	91.0182		312.985	88.4487		312.16	90.7306		313.212	97.1498		315.069	44.8092
314.165	91.4776		312.689	83.7879		313.121	90.9187		313.485	88.2491		312.66	90.6777		313.712	97.1484		315.569	44.4588
314.665	91.3606		313.189	83.6502		313.621	90.8269		313.985	88.1812		313.16	90.6216		314.212	97.1475		316.069	44.1183
315.165	91.2306		313.689	83.5194		314.121	90.7327		314.485	88.105		313.66	90.5688		314.712	97.1496		316.569	43.786
315.665	91.0973		314.189	83.2245		314.621	90.6373		314.985	88.0238		314.16	90.5174		315.212	97.1501		317.069	43.4564
316.165	90.9502		314.689	83.1466		315.121	90.5372		315.485	87.8843		314.66	90.4712		315.712	97.1424		317.569	43.13
316.665	90.8001		315.189	83.0446		315.621	90.4247		315.985	87.7541		315.16	90.4193		316.212	97.1386		318.069	42.8109
317.165	90.6515		315.689	82.9151		316.121	90.31		316.485	87.6667		315.66	90.3582		316.712	97.135		318.569	42.5033
317.665	90.4982		316.189	82.6669		316.621	90.1955		316.985	87.5738		316.16	90.2987		317.212	97.1289		319.069	42.1796
318.165	90.3512		316.689	82.5555		317.121	90.0813		317.485	87.384		316.66	90.2431		317.712	97.1248		319.569	41.8702
318.665	90.2101		317.189	82.4363		317.621	89.9619		317.985	87.3114		317.16	90.1767		318.212	97.1236		320.069	41.5676
319.165	90.0609		317.689	82.3006		318.121	89.8457		318.485	87.225		317.66	90.1164		318.712	97.1268		320.569	41.2646
319.665	89.9121		318.189	82.0529		318.621	89.7359		318.985	87.1346		318.16	90.0588		319.212	97.1289		321.069	40.9731
320.165	89.7276		318.689	81.9432		319.121	89.6182		319.485	86.9475		318.66	90.0101		319.712	97.1305		321.569	40.6722
320.665	89.451		319.189	81.8224		319.621	89.4999		319.985	86.8638		319.16	89.9552		320.212	97.132		322.069	40.3829
321.165	89.3208		319.689	81.558		320.121	89.3833		320.485	86.6961		319.66	89.8977		320.712	97.1332		322.569	40.0797
321.665	89.185		320.189	81.4454		320.621	89.2485		320.985	86.557		320.16	89.835		321.212	97.1341		323.069	39.7872
322.165	88.8719		320.689	81.3089		321.121	89		321.485	86.4643		320.66	89.776		321.712	97.1351		323.569	39.4923
322.665	88.7562		321.189	81.0908		321.621	88.9046		321.985	86.308		321.16	89.7173		322.212	97.1299		324.069	39.1914
323.165	88.4762		321.689	80.8842		322.121	88.7914		322.485	86.1764		321.66	89.6548		322.712	97.1267		324.569	38.9014
323.665	88.284		322.189	80.752		322.621	88.6519		322.985	86.0428		322.16	89.5838		323.212	97.1246		325.069	38.6237
324.165	88.037		322.689	80.5286		323.121	88.4159		323.485	85.8968		322.66	89.5139		323.712	97.1155		325.569	38.3448
324.665	87.8283		323.189	80.339		323.621	88.2521		323.985	85.7493		323.16	89.4398		324.212	97.1057		326.069	38.0742
325.165	87.6201		323.689	80.1406		324.121	88.1526		324.485	85.6048		323.66	89.3583		324.712	97.1029		326.569	37.7945
325.665	87.406		324.189	79.9364		324.621	87.9173		324.985	85.4662		324.16	89.2708		325.212	97.1043		327.069	37.527
326.165	87.1781		324.689	79.7378		325.121	87.7566		325.485	85.3272		324.66	89.1926		325.712	97.1075		327.569	37.2554
326.665	86.9514		325.189	79.5344		325.621	87.6549		325.985	85.1832		325.16	89.1161		326.212	97.1109		328.069	36.9835
327.165	86.7079		325.689	79.3421		326.121	87.4592		326.485	85.0286		325.66	89.0452		326.712	97.111		328.569	36.7272
327.665	86.473		326.189	79.143		326.621	87.2659		326.985	84.8801		326.16	88.968		327.212	97.1096		329.069	36.4672
328.165	86.2207		326.689	78.9374		327.121	87.1277		327.485	84.7249		326.66	88.8811		327.712	97.1081		329.569	36.189
328.665	85.9852		327.189	78.7319		327.621	86.908		327.985	84.5669		327.16	88.7955		328.212	97.1077		330.069	35.9365
329.165	85.7178		327.689	78.5202		328.121	86.7165		328.485	84.4091		327.66	88.707		328.712	97.1095		330.569	35.6866
329.665	85.4493		328.189	78.3093		328.621	86.5256		328.985	84.2441		328.16	88.6199		329.212	97.1052		331.069	35.42
330.165	85.1774		328.689	78.0825		329.121	86.3365		329.485	84.0738		328.66	88.5362		329.712	97.1038		331.569	35.1769
330.665	84.88		329.189	77.8507		329.621	86.1287		329.985	83.9151		329.16	88.4404		330.212	97.1062		332.069	34.926
331.165	84.5803		329.689	77.6266		330.121	85.933		330.485	83.7441		329.66	88.3464		330.712	97.1052		332.569	34.6623
331.665	84.282		330.189	77.4123		330.621	85.7217		330.985	83.5722		330.16	88.2554		331.212	97.0981		333.069	34.4332
332.165	83.9892		330.689	77.18		331.121	85.4947		331.485	83.3868		330.66	88.1587		331.712	97.0932		333.569	34.174
332.665	83.6749		331.189	76.9454		331.621	85.282		331.985	83.2082		331.16	88.0536		332.212	97.094		334.069	33.9414
333.165	83.3604		331.689	76.7014		332.121	85.0483		332.485	83.0305		331.66	87.9406		332.712	97.0917		334.569	33.6745
333.665	83.0506		332.189	76.4607		332.621	84.8038		332.985	82.8461		332.16	87.8357		333.212	97.0879		335.069	33.4373
334.165	82.7271		332.689	76.214		333.121	84.5842		333.485	82.6591		332.66	87.7264		333.712	97.0851		335.569	33.212
334.665	82.3859		333.189	75.9651		333.621	84.3582		333.985	82.4729		333.16	87.6151		334.212	97.0837		336.069	32.9714
335.165	82.0519		333.689	75.714		334.121	84.1037		334.485	82.2756		333.66	87.4912		334.712	97.0794		336.569	32.7352
335.665	81.7227		334.189	75.4684		334.621	83.8535		334.985	82.0754		334.16	87.3797		335.212	97.0777		337.069	32.4965
336.165	81.3758		334.689	75.2154		335.121	83.6056		335.485	81.8799		334.66	87.2553		335.712	97.0804		337.569	32.2658
336.665	81.0192		335.189	74.9501		335.621	83.3445		335.985	81.6826		335.16	87.1345		336.212	97.0791		338.069	32.0403
337.165	80.6685		335.689	74.678		336.121	83.0807		336.485	81.4726		335.66	87.0077		336.712	97.0768		338.569	31.8148
337.665	80.3062		336.189	74.4161		336.621	82.8033		336.985	81.2667		336.16	86.8791		337.212	97.0761		339.069	31.5893
338.165	79.9342		336.689	74.1493		337.121	82.5071		337.485	81.0472		336.66	86.7452		337.712	97.0739		339.569	31.3666
338.665	79.5577		337.189	73.8927		337.621	82.2373		337.985	80.8336		337.16	86.6129		338.212	97.0738		340.069	31.1423
339.165	79.1839		337.689	73.6226		338.121	81.9544		338.485	80.6197		337.66	86.4672		338.712	97.0738		340.569	30.9178
339.665	78.8123		338.189	73.3501		338.621	81.6695		338.985	80.3998		338.16	86.3248		339.212	97.071		341.069	30.7011
340.165	78.4343		338.689	73.0806		339.121	81.3825		339.485	80.1774		338.66	86.1779		339.712	97.0717		341.569	30.4778
340.665	78.052		339.189	72.81		339.621	81.0751		339.985	79.9515		339.16	85.8738		340.212	97.0665		342.069	30.2745
341.165	77.6673		339.689	72.5295		340.121	80.7742		340.485	79.7155		339.66	85.7679		340.712	97.0632		342.569	30.0643
341.665	77.2861		340.189	72.2532		340.621	80.4438		340.985	79.4884		340.16	85.638		341.212	97.062		343.069	29.8699
342.165	76.8795		340.689	71.9704		341.121	80.1518		341.485	79.2484		340.66	85.4815		341.712	97.0576		343.569	29.6668
342.665	76.4839		341.189	71.6982		341.621	79.8141		341.985	79.0059		341.16	85.2208		342.212	97.0597		344.069	29.466
343.165	76.1096		341.689	71.4164		342.121	79.5012		342.485	78.7679		341.66	85.0938		342.712	97.0583		344.569	29.2536
343.665	75.7239		342.189	71.1501		342.621	79.1964		342.985	78.5217		342.16	84.8189		343.212	97.0611		345.069	29.0569
344.165	75.3326		342.689	70.8522		343.121	78.8662		343.485	78.2751		342.66	84.6342		343.712	97.0664		345.569	28.8549
344.665	74.9405		343.189	70.5788		343.621	78.5363		343.985	78.0264		343.16	84.4704		344.212	97.0658		346.069	28.6649
345.165	74.5372		343.689	70.3118		344.121	78.2038		344.485	77.7659		343.66	84.2625		344.712	97.0593		346.569	28.4662
345.665	74.1513		344.189	70.0361		344.621	77.8252		344.985	77.5058		344.16	84.0693		345.212	97.056		347.069	28.2767
346.165	73.7663		344.689	69.7474		345.121	77.4759		345.485	77.2317		344.66	83.8587		345.712	97.0536		347.569	28.099
346.665	73.3664		345.189	69.4629		345.621	77.1297		345.985	76.9658		345.16	83.6361		346.212	97.0525		348.069	27.9057
347.165	72.9848		345.689	69.187		346.121	76.7805		346.485	76.6918		345.66	83.4161		346.712	97.0478		348.569	27.7212
347.665	72.6056		346.189	68.9042		346.621	76.4245		346.985	76.4243		346.16	83.1969		347.212	97.0484		349.069	27.5459
348.165	72.2336		346.689	68.6204		347.121	76.0766		347.485	76.1499		346.66	82.9656		347.712	97.0485		349.569	27.3538
348.665	71.8539		347.189	68.3478		347.621	75.7313		347.985	75.8754		347.16	82.7348		348.212	97.0471		350.069	27.1739
349.165	71.4504		347.689	68.0818		348.121	75.3695		348.485	75.5943		347.66	82.4973		348.712	97.0448		350.569	27.0162
349.665	71.0799		348.189	67.8053		348.621	74.9953		348.985	75.2987		348.16	82.2543		349.212	97.0433		351.069	26.8973
350.165	70.7076		348.689	67.5333		349.121	74.6262		349.485	75.0091		348.66	81.9882		349.712	97.041		351.569	26.6468
350.665	70.3583		349.189	67.2554		349.621	74.2636		349.985	74.7146		349.16	81.7348		350.212	97.0382		352.069	26.5387
351.165	69.9907		349.689	66.983		350.121	73.8945		350.485	74.4193		349.66	81.4728		350.712	97.0352		352.569	26.3262
351.665	69.6365		350.189	66.719		350.621	73.5259		350.985	74.1168		350.16	81.2033		351.212	97.0323		353.069	26.1984
352.165	69.2862		350.689	66.4273		351.121	73.1552		351.485	73.8108		350.66	80.9333		351.712	97.0307		353.569	26.0732
352.665	68.9477		351.189	66.1607		351.621	72.7891		351.985	73.5003		351.16	80.6528		352.212	97.0299		354.069	25.8164
353.165	68.608		351.689	65.894		352.121	72.3951		352.485	73.176		351.66	80.3631		352.712	97.0276		354.569	25.7033
353.665	68.2721		352.189	65.6298		352.621	72.028		352.985	72.8604		352.16	80.0765		353.212	97.0261		355.069	25.5877
354.165	67.9411		352.689	65.3713		353.121	71.66		353.485	72.5356		352.66	79.7777		353.712	97.0225		355.569	25.4567
354.665	67.6125		353.189	65.1107		353.621	71.2986		353.985	72.2018		353.16	79.4682		354.212	97.018		356.069	25.2001
355.165	67.2871		353.689	64.8533		354.121	70.9231		354.485	71.8671		353.66	79.1502		354.712	97.015		356.569	25.1025
355.665	66.9718		354.189	64.5907		354.621	70.5664		354.985	71.5342		354.16	78.8295		355.212	97.0135		357.069	24.9845
356.165	66.6381		354.689	64.3342		355.121	70.1967		355.485	71.196		354.66	78.5048		355.712	97.0105		357.569	24.8675
356.665	66.3365		355.189	64.0827		355.621	69.8147		355.985	70.8215		355.16	78.1743		356.212	97.0105		358.069	24.6191
357.165	66.0238		355.689	63.8303		356.121	69.4534		356.485	70.4617		355.66	77.8095		356.712	97.0076		358.569	24.5266
357.665	65.7258		356.189	63.5798		356.621	69.0789		356.985	70.1107		356.16	77.4662		357.212	97.0047		359.069	24.416
358.165	65.4429		356.689	63.3337		357.121	68.7507		357.485	69.7683		356.66	77.111		357.712	97.0051		359.569	24.3019
358.665	65.1562		357.189	63.0783		357.621	68.3867		357.985	69.4206		357.16	76.7525		358.212	97.0068		360.069	24.1534
359.165	64.8681		357.689	62.8376		358.121	68.0547		358.485	69.074		357.66	76.392		358.712	97.0038		360.569	23.9484
359.665	64.5748		358.189	62.609		358.621	67.689		358.985	68.7297		358.16	76.0239		359.212	97.0031		361.069	23.8405
360.165	64.2907		358.689	62.3718		359.121	67.3232		359.485	68.3581		358.66	75.6496		359.712	97.0016		361.569	23.7317
360.665	64.012		359.189	62.1382		359.621	66.9847		359.985	68.0044		359.16	75.2546		360.212	96.9994		362.069	23.6232
361.165	63.7425		359.689	61.9074		360.121	66.6485		360.485	67.654		359.66	74.8704		360.712	96.9934		362.569	23.5
361.665	63.4672		360.189	61.6717		360.621	66.3148		360.985	67.2976		360.16	74.4722		361.212	96.989		363.069	23.3659
362.165	63.2052		360.689	61.4423		361.121	65.9705		361.485	66.9361		360.66	74.0683		361.712	96.986		363.569	23.2476
362.665	62.9319		361.189	61.206		361.621	65.6381		361.985	66.5836		361.16	73.6577		362.212	96.9852		364.069	23.1339
363.165	62.6613		361.689	60.9778		362.121	65.3078		362.485	66.2134		361.66	73.2466		362.712	96.9793		364.569	23.0126
363.665	62.4134		362.189	60.7591		362.621	64.9934		362.985	65.8395		362.16	72.8229		363.212	96.9762		365.069	22.9047
364.165	62.1654		362.689	60.5385		363.121	64.663		363.485	65.4719		362.66	72.3839		363.712	96.98		365.569	22.7921
364.665	61.9272		363.189	60.3152		363.621	64.3328		363.985	65.1152		363.16	71.9482		364.212	96.9785		366.069	22.6601
365.165	61.6967		363.689	60.1079		364.121	64.05		364.485	64.7487		363.66	71.5181		364.712	96.9792		366.569	22.5481
365.665	61.4486		364.189	59.8993		364.621	63.7279		364.985	64.3943		364.16	71.0855		365.212	96.9852		367.069	22.4282
366.165	61.1964		364.689	59.6807		365.121	63.4457		365.485	64.0378		364.66	70.6481		365.712	96.9822		367.569	22.3138
366.665	60.9619		365.189	59.491		365.621	63.1472		365.985	63.6763		365.16	70.2177		366.212	96.9747		368.069	22.2092
367.165	60.7173		365.689	59.2827		366.121	62.8209		366.485	63.3145		365.66	69.7748		366.712	96.9755		368.569	22.1155
367.665	60.4791		366.189	59.0773		366.621	62.541		366.985	62.9323		366.16	69.2923		367.212	96.9696		369.069	22.0054
368.165	60.2608		366.689	58.878		367.121	62.2431		367.485	62.5714		366.66	68.8366		367.712	96.9621		369.569	21.9038
368.665	60.0522		367.189	58.6784		367.621	61.9474		367.985	62.2147		367.16	68.3734		368.212	96.9656		370.069	21.7983
369.165	59.8276		367.689	58.4729		368.121	61.6705		368.485	61.8698		367.66	67.8941		368.712	96.9673		370.569	21.6923
369.665	59.6106		368.189	58.2786		368.621	61.4		368.985	61.5128		368.16	67.4319		369.212	96.9621		371.069	21.5872
370.165	59.3861		368.689	58.0885		369.121	61.1296		369.485	61.1609		368.66	66.9762		369.712	96.9606		371.569	21.492
370.665	59.1564		369.189	57.8978		369.621	60.8688		369.985	60.8206		369.16	66.5028		370.212	96.9547		372.069	21.3927
371.165	58.9297		369.689	57.7116		370.121	60.6009		370.485	60.4661		369.66	66.0247		370.712	96.9472		372.569	21.3021
371.665	58.7995		370.189	57.5214		370.621	60.3343		370.985	60.1191		370.16	65.5552		371.212	96.9427		373.069	21.2033
372.165	58.621		370.689	57.3317		371.121	60.066		371.485	59.7809		370.66	65.0718		371.712	96.939		373.569	21.1159
372.665	58.3257		371.189	57.1435		371.621	59.8057		371.985	59.4455		371.16	64.5982		372.212	96.936		374.069	21.0224
373.165	58.1203		371.689	57.0019		372.121	59.5568		372.485	59.115		371.66	64.1203		372.712	96.9368		374.569	20.9298
373.665	57.9415		372.189	56.7833		372.621	59.3274		372.985	58.7836		372.16	63.6494		373.212	96.9346		375.069	20.8534
374.165	57.7893		372.689	56.607		373.121	59.0656		373.485	58.4649		372.66	63.1856		373.712	96.9353		375.569	20.779
374.665	57.5147		373.189	56.4334		373.621	58.8109		373.985	58.1152		373.16	62.6914		374.212	96.9294		376.069	20.6891
375.165	57.4048		373.689	56.2647		374.121	58.5679		374.485	57.7925		373.66	62.2275		374.712	96.9302		376.569	20.6028
375.665	57.2389		374.189	56.1346		374.621	58.3296		374.985	57.4885		374.16	61.7556		375.212	96.9354		377.069	20.5214
376.165	57.0188		374.689	56.0174		375.121	58.1188		375.485	57.1862		374.66	61.2901		375.712	96.9344		377.569	20.4395
376.665	56.8023		375.189	55.8053		375.621	57.8906		375.985	56.8793		375.16	60.8425		376.212	96.9277		378.069	20.3554
377.165	56.6801		375.689	55.6826		376.121	57.6695		376.485	56.5766		375.66	60.3895		376.712	96.9241		378.569	20.2741
377.665	56.4083		376.189	55.4357		376.621	57.4478		376.985	56.2777		376.16	59.9299		377.212	96.9219		379.069	20.1995
378.165	56.2932		376.689	55.3218		377.121	57.2341		377.485	55.9875		376.66	59.4843		377.712	96.9197		379.569	20.1223
378.665	56.1589		377.189	55.1767		377.621	56.9972		377.985	55.6972		377.16	59.0326		378.212	96.9175		380.069	20.0416
379.165	56.022		377.689	54.978		378.121	56.7832		378.485	55.411		377.66	58.5896		378.712	96.9137		380.569	19.9731
379.665	55.7357		378.189	54.87		378.621	56.5617		378.985	55.1331		378.16	58.1535		379.212	96.9146		381.069	19.9079
380.165	55.6069		378.689	54.7415		379.121	56.3672		379.485	54.8601		378.66	57.7206		379.712	96.913		381.569	19.837
380.665	55.4699		379.189	54.5546		379.621	56.1591		379.985	54.5877		379.16	57.2976		380.212	96.912		382.069	19.7649
381.165	55.3331		379.689	54.3879		380.121	55.9484		380.485	54.3234		379.66	56.8763		380.712	96.9155		382.569	19.6905
381.665	55.0536		380.189	54.2732		380.621	55.7617		380.985	54.0666		380.16	56.4538		381.212	96.9187		383.069	19.6184
382.165	54.9368		380.689	54.1556		381.121	55.573		381.485	53.7978		380.66	56.0345		381.712	96.9164		383.569	19.5458
382.665	54.7993		381.189	53.9126		381.621	55.3767		381.985	53.5484		381.16	55.6368		382.212	96.9125		384.069	19.4743
383.165	54.6534		381.689	53.8173		382.121	55.1806		382.485	53.2919		381.66	55.2426		382.712	96.907		384.569	19.408
383.665	54.3796		382.189	53.7047		382.621	54.9977		382.985	53.0434		382.16	54.8508		383.212	96.9025		385.069	19.3419
384.165	54.2727		382.689	53.5733		383.121	54.799		383.485	52.7979		382.66	54.4598		383.712	96.8994		385.569	19.2722
384.665	54.1456		383.189	53.3197		383.621	54.6044		383.985	52.5631		383.16	54.0806		384.212	96.8957		386.069	19.2032
385.165	54.0052		383.689	53.224		384.121	54.4128		384.485	52.3174		383.66	53.7114		384.712	96.894		386.569	19.1359
385.665	53.8599		384.189	53.1097		384.621	54.2223		384.985	52.0837		384.16	53.352		385.212	96.891		387.069	19.0749
386.165	53.5704		384.689	52.9951		385.121	54.0326		385.485	51.8537		384.66	52.975		385.712	96.8853		387.569	19.0081
386.665	53.4714		385.189	52.8488		385.621	53.864		385.985	51.6229		385.16	52.6251		386.212	96.8815		388.069	18.943
387.165	53.3619		385.689	52.6401		386.121	53.6861		386.485	51.4029		385.66	52.2782		386.712	96.8802		388.569	18.883
387.665	53.237		386.189	52.5355		386.621	53.5063		386.985	51.1862		386.16	51.9343		387.212	96.8807		389.069	18.8187
388.165	53.0832		386.689	52.4235		387.121	53.3461		387.485	50.9745		386.66	51.603		387.712	96.8783		389.569	18.7474
388.665	52.947		387.189	52.3039		387.621	53.1758		387.985	50.7625		387.16	51.2801		388.212	96.8711		390.069	18.6845
389.165	52.7894		387.689	52.1786		388.121	52.9997		388.485	50.5494		387.66	50.9581		388.712	96.871		390.569	18.6269
389.665	52.5292		388.189	52.0369		388.621	52.8504		388.985	50.3385		388.16	50.6431		389.212	96.8653		391.069	18.5758
390.165	52.4296		388.689	51.8245		389.121	52.742		389.485	50.133		388.66	50.3456		389.712	96.8614		391.569	18.5186
390.665	52.3216		389.189	51.725		389.621	52.4957		389.985	49.9324		389.16	50.044		390.212	96.86		392.069	18.4567
391.165	52.207		389.689	51.6172		390.121	52.3341		390.485	49.7357		389.66	49.742		390.712	96.8608		392.569	18.3905
391.665	52.0748		390.189	51.493		390.621	52.1976		390.985	49.5501		390.16	49.4534		391.212	96.8645		393.069	18.3311
392.165	51.9307		390.689	51.3749		391.121	52.0903		391.485	49.3576		390.66	49.1748		391.712	96.8636		393.569	18.2689
392.665	51.7909		391.189	51.1334		391.621	51.8651		391.985	49.1543		391.16	48.902		392.212	96.8616		394.069	18.2052
393.165	51.6563		391.689	51.0599		392.121	51.7002		392.485	48.9635		391.66	48.6191		392.712	96.8584		394.569	18.1443
393.665	51.5132		392.189	50.9617		392.621	51.5368		392.985	48.7803		392.16	48.3454		393.212	96.8571		395.069	18.0806
394.165	51.3685		392.689	50.8525		393.121	51.4394		393.485	48.5981		392.66	48.0895		393.712	96.8547		395.569	18.015
394.665	51.234		393.189	50.7208		393.621	51.2373		393.985	48.4163		393.16	47.8329		394.212	96.8519		396.069	17.9487
395.165	51.0968		393.689	50.6048		394.121	51.1192		394.485	48.2328		393.66	47.5813		394.712	96.8496		396.569	17.8929
395.665	50.953		394.189	50.4746		394.621	51.0133		394.985	48.0611		394.16	47.3341		395.212	96.8471		397.069	17.8313
396.165	50.8128		394.689	50.3545		395.121	50.7938		395.485	47.8884		394.66	47.0955		395.712	96.8414		397.569	17.7694
396.665	50.6835		395.189	50.227		395.621	50.6887		395.985	47.7129		395.16	46.8569		396.212	96.8396		398.069	17.7039
397.165	50.5392		395.689	50.1006		396.121	50.5685		396.485	47.544		395.66	46.6151		396.712	96.8392		398.569	17.6402
397.665	50.4058		396.189	49.974		396.621	50.341		396.985	47.3732		396.16	46.3865		397.212	96.8355		399.069	17.5691
398.165	50.2699		396.689	49.8527		397.121	50.2373		397.485	47.2019		396.66	46.1659		397.712	96.8318		399.569	17.5099
398.665	50.136		397.189	49.7177		397.621	50.1217		397.985	47.0355		397.16	45.937		398.212	96.8312		400.069	17.4597
399.165	49.9933		397.689	49.5947		398.121	50.0009		398.485	46.8734		397.66	45.7171		398.712	96.8294		400.569	17.3891
399.665	49.8697		398.189	49.4677		398.621	49.7591		398.985	46.6956		398.16	45.5016		399.212	96.8248		401.069	17.3518
400.165	49.7388		398.689	49.3434		399.121	49.6472		399.485	46.5406		398.66	45.2811		399.712	96.8285		401.569	17.2667
400.665	49.6003		399.189	49.2187		399.621	49.5451		399.985	46.3849		399.16	45.0692		400.212	96.8269		402.069	17.2091
401.165	49.4876		399.689	49.1049		400.121	49.2982		400.485	46.2169		399.66	44.867		400.712	96.8204		402.569	17.1436
401.665	49.3371		400.189	48.977		400.621	49.2067		400.985	46.0788		400.16	44.6704		401.212	96.8312		403.069	17.067
402.165	49.2169		400.689	48.7466		401.121	49.1196		401.485	45.9102		400.66	44.4654		401.712	96.8182		403.569	17.0135
402.665	49.0733		401.189	48.6751		401.621	48.9895		401.985	45.7574		401.16	44.2926		402.212	96.8221		404.069	16.9572
403.165	48.9275		401.689	48.5644		402.121	48.7715		402.485	45.5999		401.66	44.0786		402.712	96.8111		404.569	16.8875
403.665	48.8044		402.189	48.4612		402.621	48.6583		402.985	45.4312		402.16	43.8857		403.212	96.8067		405.069	16.8061
404.165	48.6776		402.689	48.3366		403.121	48.5451		403.485	45.2892		402.66	43.6841		403.712	96.8111		405.569	16.7322
404.665	48.541		403.189	48.2134		403.621	48.4111		403.985	45.1423		403.16	43.4938		404.212	96.8086		406.069	16.6755
405.165	48.3994		403.689	48.1016		404.121	48.2111		404.485	44.9881		403.66	43.3156		404.712	96.8033		406.569	16.6092
405.665	48.2646		404.189	47.9819		404.621	48.1107		404.985	44.8309		404.16	43.1655		405.212	96.7902		407.069	16.5447
406.165	48.1432		404.689	47.8484		405.121	47.9853		405.485	44.6703		404.66	43.0358		405.712	96.7883		407.569	16.474
406.665	48.014		405.189	47.7047		405.621	47.7324		405.985	44.5281		405.16	42.7589		406.212	96.7905		408.069	16.3912
407.165	47.8844		405.689	47.4703		406.121	47.6494		406.485	44.3784		405.66	42.6005		406.712	96.7969		408.569	16.3153
407.665	47.7468		406.189	47.391		406.621	47.5569		406.985	44.2373		406.16	42.4885		407.212	96.7955		409.069	16.2816
408.165	47.5971		406.689	47.3		407.121	47.3329		407.485	44.0846		406.66	42.2328		407.712	96.7947		409.569	16.2073
408.665	47.4589		407.189	47.1935		407.621	47.2544		407.985	43.9318		407.16	42.1302		408.212	96.7789		410.069	16.1361
409.165	47.367		407.689	47.0721		408.121	47.1261		408.485	43.7757		407.66	41.9975		408.712	96.7836		410.569	16.0519
409.665	47.2181		408.189	46.9155		408.621	47.0067		408.985	43.6549		408.16	41.833		409.212	96.8023		411.069	15.9785
410.165	47.0857		408.689	46.7095		409.121	46.8209		409.485	43.5068		408.66	41.5492		409.712	96.7959		411.569	15.8948
410.665	46.9273		409.189	46.6457		409.621	46.7192		409.985	43.3565		409.16	41.4628		410.212	96.7924		412.069	15.8172
411.165	46.7866		409.689	46.5345		410.121	46.5829		410.485	43.2001		409.66	41.3265		410.712	96.7848		412.569	15.7515
411.665	46.6335		410.189	46.4168		410.621	46.374		410.985	43.0504		410.16	41.1701		411.212	96.7817		413.069	15.6769
412.165	46.5057		410.689	46.2851		411.121	46.2076		411.485	42.897		410.66	40.8942		411.712	96.7738		413.569	15.5978
412.665	46.3707		411.189	46.1577		411.621	46.1063		411.985	42.7451		411.16	40.7739		412.212	96.7747		414.069	15.5368
413.165	46.2408		411.689	45.9023		412.121	46.0015		412.485	42.6067		411.66	40.6287		412.712	96.775		414.569	15.453
413.665	46.0959		412.189	45.818		412.621	45.7717		412.985	42.4645		412.16	40.4448		413.212	96.773		415.069	15.3761
414.165	45.9753		412.689	45.7146		413.121	45.6726		413.485	42.3123		412.66	40.244		413.712	96.7712		415.569	15.3025
414.665	45.821		413.189	45.602		413.621	45.5605		413.985	42.1758		413.16	40.1221		414.212	96.7805		416.069	15.2219
415.165	45.6893		413.689	45.4518		414.121	45.4584		414.485	42.0286		413.66	39.9923		414.712	96.7722		416.569	15.1337
[truncated: 971 more rows]

## Sheet: Fig. 2g
AP-17					AP-23					AP-27
[truncated: 33 more rows]

## Sheet: Fig. 3a
Compressive Strain (%)	Compressive Stress (MPa)
0	-2e-05
[truncated: 3,042 more rows]

## Sheet: Fig. 3b
Time (s)	Strain (%)	Stress (MPa)
[truncated: 101 more rows]

[truncated: 10 more sheets: Fig.3c, Fig. 3d, Fig. 3e, Fig. 3f, Fig. 3h, Fig.4e, Fig. 4g, Fig. 4h, Fig.5c, Fig.5d]
